# Supplementary material for: Genetic diversity and population structure of cowpea [Vigna unguiculata (L.) Walp.] accessions from Togo using SSR markers
Source: PLoS One. 2022 Oct 5;17(10):e0252362. doi: 10.1371/journal.pone.0252362 (PMC9534403; doi:10.1371/journal.pone.0252362)
Supplement: S1 Table — (XLSX) [file pone.0252362.s001.xlsx]

## Sheet: SSR
SSR	Chromosome	Physical position (bp)
SSR 6774	Vu02	24860674
SSR 6924	Vu02	25161626
SSR 6827	Vu03	46382847
SSR 6844	Vu03	52507799
SSR 6217	Vu04	34499935
SSR 6246	Vu05	191374
SSR 6288	Vu05	6719701
SSR 6311	Vu05	6719863
SSR 6239	Vu06	19317566
SSR 6866	Vu06	32989847
SSR 6215	Vu07	15349976
SSR 6245	Vu07	25420030
SSR 6304	Vu07	22845727
SSR 6769	Vu07	8905959
MA 113	Vu08	341439
MA 120	Vu08	35303122
SSR 6671	Vu08	1213178
SSR 6421	Vu09	39241217
SSR 6807	Vu09	37320765
SSR 6241	Vu10	8120946
SSR 6243	Vu10	30514232
SSR 6289	Vu10	4097684
SSR 6800	Vu10	33820545
SSR 6862	Vu10	29067076
SSR 6425	Vu11	3460653
SSR 6777	Vu11	34399443
SSR 6819	Vu11	38118850
