# Supplementary material for: Genetic diversity and population structure of cowpea [Vigna unguiculata (L.) Walp.] accessions from Togo using SSR markers
Source: PLoS One. 2022 Oct 5;17(10):e0252362. doi: 10.1371/journal.pone.0252362 (PMC9534403; doi:10.1371/journal.pone.0252362)
Supplement: S3 Table — (XLSX) [file pone.0252362.s003.xlsx]

## Sheet: Feuil1
28	70	5	10	11	14	15	20	34	1	8	1	3	1	1	1	1	9	1	1	2	1	1	1	1	1	1	3	1	2	1	1	1	1	1	1	6	1	6	1	3	1	4
Niébé Yao
couleur grain	Pop	M1	M1	M2	M2	M3	M3	M4	M4	M5	M5	M6	M6	M7	M7	M8	M8	M9	M9	M10	M10	M11	M11	M12	M12	M13	M13	M14	M14	M15	M15	M16	M16	M17	M17	M18	M18	M19	M19	M20	M20	M21	M21	M22	M22	M23	M23	M24	M24
Yélengo	Centrale	3	3	1	3	2	2	2	2	3	3	4	4	1	2	1	2	1	3	5	5	1	1	6	7	2	2	1	2	9	9	3	3	1	2	2	4	1	2	2	2	4	4	5	5	3	8	2	2
Gbédéfouba	Centrale	2	2	3	3	1	1	2	2	1	1	1	1	2	2	2	2	3	3	1	1	5	5	5	5	2	2	2	2	6	6	7	7	1	1	2	2	2	2	4	4	3	3	4	4	7	7	3	3
Guinsibibè	Centrale	1	1	3	3	2	2	2	2	3	3	4	4	2	2	1	1	3	3	4	4	6	6	5	5	2	2	2	2	5	5	10	10	1	1	3	3	2	2	4	4	3	3	5	5	7	7	5	5
Sotouboua	Centrale	2	2	3	3	1	1	2	2	1	1	4	4	2	2	2	2	3	3	0	0	5	5	8	8	2	2	2	2	6	7	2	2	1	1	4	4	2	2	5	5	11	11	5	5	11	11	4	4
Hèkou hèkou	Centrale	2	2	3	3	0	0	2	2	1	1	1	1	2	2	2	2	3	3	3	3	2	2	8	8	2	2	2	2	2	2	12	12	1	1	2	2	2	2	5	5	4	4	5	7	6	6	1	1
Tchéwo	Centrale	2	2	3	3	1	1	3	3	1	1	3	3	2	2	1	1	1	1	4	4	0	0	8	8	2	2	2	2	8	8	9	9	2	2	4	4	1	2	7	7	12	12	5	5	8	8	2	2
Tchéwo koumoka	Centrale	2	2	3	3	1	1	2	2	1	1	1	1	2	2	1	1	1	1	1	1	3	3	8	8	2	2	2	2	6	6	7	7	2	3	4	4	1	2	10	10	11	11	2	2	7	7	5	5
Vitoco 2	Centrale	3	3	3	3	1	1	2	2	2	2	1	1	1	1	2	2	0	0	4	4	3	3	8	8	4	4	2	2	0	0	14	14	1	1	4	4	1	1	5	5	16	16	1	1	9	9	8	8
Komi	Centrale	2	2	3	3	1	1	2	2	1	1	0	0	2	2	2	2	3	3	2	2	5	5	8	8	2	2	2	2	5	5	10	10	1	1	4	4	2	2	4	4	12	12	5	5	9	9	5	6
Vita 5	Centrale	2	2	3	3	0	0	3	3	3	3	1	1	2	2	2	2	3	3	4	4	4	4	6	6	2	2	2	2	7	7	9	9	2	2	4	4	2	2	5	5	7	7	5	6	8	8	5	5
Kétchéyi soukpèlo	Kara	2	2	3	3	1	1	2	2	1	1	1	1	2	2	2	2	3	3	4	4	5	5	2	2	2	2	2	2	7	7	11	11	1	1	4	4	2	2	3	3	4	4	5	5	10	10	5	5
Kétchéyi Koussémo	Kara	2	2	3	3	1	1	2	2	1	1	4	4	2	2	2	2	3	3	4	4	5	5	6	6	2	2	2	2	7	7	11	11	1	1	4	4	2	2	7	7	10	11	5	5	3	3	8	8
Kétchéyi	Kara	2	2	3	3	1	1	3	3	1	1	1	1	2	2	2	2	3	3	1	1	3	3	4	4	2	2	2	2	2	2	2	2	1	1	2	2	2	2	4	4	9	9	5	5	6	6	5	5
Djodjowou	Kara	2	2	3	3	2	2	2	2	1	1	1	1	2	2	1	1	3	3	0	0	4	4	7	7	2	2	2	2	7	7	7	7	1	1	2	2	2	2	2	2	11	11	1	4	8	8	3	3
Koufaldo	Kara	3	3	0	0	1	1	3	3	2	2	3	3	1	1	0	0	3	3	0	0	5	5	8	8	1	1	2	2	8	8	4	4	1	1	2	2	2	2	5	5	9	9	5	7	3	3	9	9
Dapango kaga	Kara	3	3	1	1	0	0	3	3	2	2	3	3	1	1	1	1	1	1	0	0	8	8	7	7	2	2	2	2	12	12	8	8	1	1	2	2	2	2	10	10	9	9	5	5	3	3	2	2
Dapango Koukpèto	Kara	2	2	1	1	2	2	3	3	2	2	3	3	1	1	2	2	1	1	1	1	6	6	7	7	2	2	2	2	9	9	8	8	1	1	2	2	1	2	8	8	8	8	5	6	7	7	5	5
Kandjarga	Kara	2	2	3	3	0	0	2	2	2	2	1	1	2	2	2	2	3	3	5	5	3	3	4	4	2	2	2	2	12	12	10	10	1	1	2	2	2	2	0	0	3	3	5	7	6	6	2	2
Lamga	Kara	2	2	3	3	1	1	2	2	2	2	1	1	2	2	2	2	1	1	0	0	2	2	8	8	2	2	2	2	4	4	10	10	2	2	0	0	1	2	9	9	10	11	1	1	8	8	3	3
Simpayo	Kara	2	2	3	3	1	1	2	2	3	3	0	0	2	2	1	1	3	3	1	1	7	7	6	6	2	2	2	2	9	9	9	9	1	1	4	4	2	2	2	2	11	11	2	2	7	7	5	5
Tinkou	Kara	3	3	3	3	2	2	1	1	1	1	1	1	1	1	2	2	1	1	4	4	1	1	8	8	4	4	2	2	6	6	4	4	1	1	4	4	2	2	10	10	7	7	5	5	9	9	3	3
Sodjadéawoudadè	Maritime	2	2	2	2	1	1	2	2	1	1	4	4	2	2	1	1	3	3	4	4	3	3	7	7	2	2	2	2	6	6	9	9	1	1	4	4	2	2	2	2	11	11	5	5	6	6	2	2
Togbéyi	Maritime	3	3	3	3	2	2	3	3	3	3	1	1	1	1	2	2	1	1	4	4	3	3	10	10	4	4	2	2	6	6	8	8	1	1	4	4	1	2	4	4	9	9	1	6	9	9	2	2
Amélassiwa	Maritime	3	3	3	3	1	1	3	3	3	3	3	3	2	2	2	2	1	1	0	0	2	2	7	7	2	2	2	2	3	3	2	2	2	2	2	2	1	2	5	5	11	12	5	6	7	7	4	4
Dakarvi	Maritime	3	3	1	1	1	1	3	3	1	1	4	4	2	2	2	2	1	1	4	4	8	8	8	8	2	2	2	2	12	12	4	4	1	1	2	2	1	2	3	3	13	13	4	4	9	9	3	3
Kpédéviyi	Maritime	3	3	3	3	2	2	3	3	3	3	3	3	1	1	1	1	1	1	2	2	2	2	2	2	2	2	2	2	3	3	2	2	2	2	2	2	1	2	4	4	11	11	5	6	6	6	6	6
Kpédévi	Maritime	3	3	1	1	1	1	3	3	3	3	3	3	1	1	1	1	1	1	4	4	6	6	6	6	3	3	2	2	9	9	7	7	1	1	2	2	1	2	5	9	12	12	5	5	2	2	1	1
Téklikoé	Maritime	3	3	3	3	1	1	3	3	3	3	1	1	1	1	2	2	1	1	4	4	4	4	8	8	4	4	2	2	7	7	8	8	1	1	4	4	1	2	5	5	10	10	1	6	9	9	2	2
Damadoami	Maritime	3	3	3	3	0	0	3	3	2	2	1	1	2	2	2	2	3	3	0	0	4	4	6	6	2	2	1	1	7	7	7	7	2	2	4	4	2	2	2	2	6	6	5	5	11	11	5	5
Itouloka	Maritime	3	3	3	3	1	1	3	3	3	3	1	1	2	2	2	2	3	3	4	4	4	4	9	9	2	2	1	1	7	7	1	1	2	2	4	4	2	2	3	3	9	13	5	5	7	7	3	3
Assiamaton	Maritime	3	3	1	1	2	2	3	3	2	2	3	3	1	1	2	2	3	3	4	4	5	5	7	7	1	1	2	2	8	8	8	8	1	1	2	2	2	2	2	2	8	8	1	4	3	3	8	8
Yéboua	Maritime	3	3	1	1	2	2	3	3	2	2	3	3	1	1	2	2	3	3	4	4	5	5	0	0	4	4	2	2	8	8	8	8	1	1	2	2	2	2	8	8	10	10	5	5	8	8	4	4
Agnokoko	Maritime	3	3	3	3	1	1	3	3	3	3	1	1	2	2	2	2	3	3	4	4	4	4	2	2	2	2	2	2	7	7	5	5	2	2	4	4	2	2	4	4	7	7	5	7	8	8	6	6
Amélassiwa 2	Maritime	3	3	3	3	0	0	3	3	3	3	1	1	2	2	2	2	3	3	4	4	4	4	9	9	2	2	2	2	6	6	3	3	2	2	4	4	2	2	2	2	5	6	5	5	9	9	3	3
Gban molou	Maritime	2	2	3	3	0	0	3	3	1	1	1	1	2	2	2	2	3	3	2	2	4	4	8	8	2	2	2	2	7	7	4	4	1	1	4	4	2	2	4	4	14	14	5	5	9	9	2	4
Sakawouga	Plateaux	3	3	1	1	0	0	3	3	2	2	3	3	1	2	2	2	3	3	1	1	8	8	7	7	4	4	2	2	12	12	3	3	1	1	2	2	2	2	9	9	7	7	5	7	1	1	10	10
Ayi djin	Plateaux	2	2	3	3	1	1	2	2	3	3	4	4	2	2	2	2	3	3	2	2	3	3	9	9	2	2	2	2	6	6	14	14	1	1	4	4	2	2	3	3	16	16	5	5	7	7	4	4
Tcharabaou djin	Plateaux	2	2	3	3	1	1	2	3	3	3	1	1	1	1	1	1	3	3	4	4	4	4	5	5	4	4	2	2	9	9	9	9	1	1	3	3	2	2	4	4	4	4	3	5	6	6	5	5
TVX	Plateaux	3	3	3	3	0	0	3	3	3	3	1	1	2	2	1	1	1	1	0	0	6	6	6	6	2	2	1	1	8	8	8	8	1	1	2	2	1	2	4	4	14	14	1	1	8	8	2	2
Poli poli	Plateaux	3	3	3	3	1	1	3	3	1	1	3	4	1	1	2	2	1	1	4	4	7	7	4	4	4	4	2	2	10	10	8	8	2	2	4	4	1	2	5	5	8	9	5	6	4	4	5	5
45 jours rouges	Plateaux	3	3	1	1	1	1	3	3	1	1	1	1	2	2	2	2	1	1	4	4	7	7	9	9	1	1	2	2	9	9	9	9	1	1	2	2	1	2	4	4	10	10	4	4	6	6	2	2
Maca	Plateaux	3	3	3	3	1	1	3	3	3	3	3	3	1	1	2	2	1	1	1	1	5	5	6	6	2	2	2	2	7	7	5	5	1	1	2	2	2	2	6	6	6	7	1	3	5	5	5	5
Kétchéyi 2	Plateaux	3	3	3	3	1	1	1	1	3	3	1	1	2	2	2	2	3	3	4	4	2	2	8	8	2	2	1	1	2	2	2	2	1	1	4	4	2	2	6	6	7	7	5	5	8	8	3	3
Azangba	Plateaux	3	3	3	3	1	1	3	3	3	3	4	4	2	2	1	1	1	1	4	4	2	2	6	7	2	2	2	2	2	2	11	11	1	1	2	2	1	2	8	8	14	14	4	4	9	9	2	2
Agamassikè	Plateaux	3	3	3	3	2	2	3	3	3	3	1	1	2	2	2	2	1	1	4	4	4	4	8	8	2	2	1	1	7	7	7	7	2	2	4	4	1	2	5	5	7	7	5	5	9	9	4	4
Amélassiwa 3	Plateaux	3	3	3	3	2	2	3	3	1	1	1	1	1	2	2	2	1	3	1	1	7	7	2	2	2	2	2	2	10	10	2	2	2	2	4	4	1	2	2	2	11	11	5	5	3	3	4	4
Sotoco	Plateaux	2	2	3	3	1	2	2	2	3	3	4	4	2	2	2	2	3	3	4	4	4	4	3	3	2	2	2	2	7	7	7	7	1	1	4	4	2	2	2	2	6	6	5	5	9	9	2	2
Vitoco	Plateaux	3	3	3	3	1	1	1	1	3	3	3	3	2	2	2	2	1	1	3	3	7	7	8	8	2	2	2	2	10	10	9	9	1	1	4	4	1	2	5	5	9	9	5	5	9	9	9	9
Atakpamé	Plateaux	3	3	1	1	2	2	3	3	1	1	3	3	1	1	2	2	1	3	4	4	4	4	8	8	1	1	2	2	7	7	8	8	2	2	1	1	1	2	2	2	9	9	5	5	5	5	11	11
Pamplovi	Plateaux	3	3	3	3	1	1	2	2	2	2	1	1	2	2	2	2	1	3	3	3	3	3	2	2	2	2	2	2	5	5	8	8	1	1	4	4	2	2	3	3	6	6	4	4	0	0	2	2
Siéloune	Savanes	3	3	3	3	2	2	2	2	1	1	4	4	2	2	2	2	3	3	1	1	6	6	3	3	4	4	2	2	5	5	7	7	2	2	4	4	2	2	2	2	13	13	5	5	9	9	4	4
Malgbong bomoine	Savanes	2	2	3	3	1	1	2	2	1	1	1	1	2	2	2	2	3	3	4	4	5	5	8	8	2	2	2	2	8	8	8	8	1	1	4	4	2	2	4	4	13	13	5	6	8	8	5	5
Esatoune	Savanes	2	2	3	3	1	1	2	2	1	1	1	1	1	1	0	0	3	3	0	0	1	1	5	5	2	2	2	2	7	7	10	10	2	2	3	3	2	2	6	6	10	10	2	2	0	0	3	3
Simporé	Savanes	2	2	3	3	1	1	2	2	1	1	1	4	1	1	2	2	3	3	4	4	5	5	7	7	2	2	2	2	7	7	4	4	1	1	2	2	2	2	2	2	10	11	5	5	11	11	11	11
Atougbenda	Savanes	3	3	3	3	1	1	2	2	3	3	1	3	2	2	2	2	3	3	4	4	6	6	7	7	2	2	1	1	6	6	4	4	2	2	4	4	2	2	9	9	3	3	5	5	7	7	3	3
Bieng nomio	Savanes	2	2	3	3	2	2	2	2	2	2	4	4	1	1	2	2	3	3	5	5	3	3	2	2	2	2	2	2	6	6	4	4	1	1	4	4	2	2	5	5	15	15	6	6	10	10	2	2
Golenga	Savanes	2	2	3	3	1	1	2	2	2	2	1	1	1	1	1	1	3	3	1	1	4	4	7	7	2	2	2	2	6	6	7	7	1	1	2	2	2	2	5	5	11	11	5	5	8	8	3	3
Malgbong bopiel	Savanes	2	2	3	3	1	1	3	3	2	2	1	1	2	2	2	2	3	3	3	3	3	3	3	3	2	2	2	2	6	6	9	9	1	1	4	4	2	2	8	8	9	9	5	5	7	7	3	3
Pélam	Savanes	2	2	3	3	2	2	2	2	3	3	1	1	2	2	2	2	3	3	4	4	4	4	7	7	2	2	2	2	6	6	11	11	1	1	4	4	2	2	9	9	12	13	5	5	8	8	4	4
Alacante	Savanes	3	3	1	1	2	2	3	3	1	2	1	3	2	2	2	2	3	3	1	1	4	5	6	6	1	4	2	2	6	7	8	8	1	2	1	4	1	2	10	10	8	9	1	4	2	2	4	4
Toi	Savanes	3	3	3	3	2	2	3	3	1	1	1	1	1	1	2	2	1	1	0	0	3	3	0	0	4	4	2	2	6	6	8	8	1	1	4	4	1	1	2	2	10	10	4	5	10	10	3	3
Bieng oune	Savanes	3	3	1	1	2	2	3	3	3	3	3	3	2	2	1	1	3	3	4	4	6	6	7	7	1	1	2	2	9	9	9	9	1	1	2	4	1	2	5	5	9	9	5	6	2	2	3	3
Etougnognoli	Savanes	2	2	3	3	1	1	2	2	2	2	1	1	1	1	2	2	3	3	4	4	3	3	5	7	2	2	1	2	9	9	2	8	1	2	4	4	2	2	2	2	6	6	5	5	8	8	5	5
Etoukakali	Savanes	3	3	3	3	2	2	3	3	1	1	1	1	1	1	2	2	1	1	4	4	3	3	8	8	4	4	2	2	6	6	3	3	1	1	4	4	1	2	2	2	9	9	5	5	9	9	2	2
Gouarga	Savanes	3	3	3	3	1	1	2	2	1	1	1	1	2	2	2	2	3	3	3	3	3	3	2	2	2	2	2	2	6	6	7	7	1	1	2	2	2	2	9	9	11	11	5	5	6	6	2	2
Itouloka	Savanes	3	3	3	3	2	2	3	3	1	1	3	3	1	1	2	2	1	1	0	0	3	3	8	8	4	4	2	2	6	6	8	8	1	1	4	4	2	2	5	5	9	9	5	5	10	10	2	2
Kampirigbène	Savanes	2	2	3	3	1	1	2	2	2	2	1	1	2	2	1	1	3	3	0	0	6	6	5	5	2	2	2	2	2	2	13	13	1	1	2	2	2	2	6	6	3	3	5	7	7	7	2	2
Natoguildjole	Savanes	3	3	3	3	2	2	3	3	3	3	1	1	1	1	2	2	1	1	3	3	3	3	8	8	4	4	2	2	6	6	9	9	1	1	4	4	1	2	2	2	9	9	5	5	9	9	5	5
Téléga	Savanes	3	3	3	3	0	0	3	3	1	1	1	1	1	2	2	2	1	1	3	4	3	3	6	7	4	4	2	2	6	6	3	3	1	1	4	4	1	2	5	5	9	9	1	7	9	9	3	3
Toboni	Savanes	2	2	3	3	1	1	2	2	2	2	1	1	2	2	2	2	3	3	4	4	3	3	7	7	1	1	2	2	5	5	9	9	1	1	4	4	2	2	4	4	14	14	3	3	5	8	3	3
[truncated: 8 more columns]
