# Supplementary material for: Genetic diversity and population structure of cowpea [Vigna unguiculata (L.) Walp.] accessions from Togo using SSR markers
Source: PLoS One. 2022 Oct 5;17(10):e0252362. doi: 10.1371/journal.pone.0252362 (PMC9534403; doi:10.1371/journal.pone.0252362)
Supplement: S4 Table — (XLSX) [file pone.0252362.s004.xlsx]

## Sheet: GD
1	70	4	10	32	10	18	1	70
	Sheet1	Codominant Genotypic Distance	Cluster 1	Cluster 2	Cluster 3	Cluster 4
0
41	0
45	36	0
45	36	36	0
46	37	49	45	0
45	58	58	50	59	0
55	46	58	54	43	63	0
45	42	54	46	31	58	48	0
45	24	40	32	41	58	54	50	0
53	48	56	52	51	52	53	62	48	0
68	55	47	55	55	64	61	59	63	64	0
58	57	55	45	56	51	58	57	47	55	53	0
77	64	68	72	67	69	66	68	76	66	59	62	0
74	69	65	69	58	66	59	63	65	72	62	41	55	0
67	62	50	58	61	59	64	56	58	59	54	28	54	45	0
62	63	55	55	59	62	57	55	59	63	55	47	59	62	50	0
59	58	50	50	57	54	55	60	54	58	43	35	63	50	45	51	0
66	65	57	53	64	61	66	63	61	57	41	38	62	61	40	53	39	0
62	57	57	61	56	61	52	61	61	55	55	50	56	53	52	57	47	52	0
58	49	37	41	46	50	63	51	41	60	58	39	63	48	45	54	42	45	45	0
64	51	47	55	56	52	52	61	59	66	57	41	58	43	44	61	52	55	43	31	0
71	50	62	62	53	70	51	56	66	62	55	55	27	46	45	55	52	59	51	54	48	0
81	76	72	64	71	74	70	70	72	68	65	43	60	53	48	57	56	57	53	57	55	52	0
70	69	61	61	62	58	61	63	65	68	52	43	61	54	31	64	46	33	53	54	55	50	57	0
56	63	55	55	42	57	49	61	63	53	56	50	58	56	51	59	43	42	48	48	50	47	59	44	0
65	60	64	44	53	62	54	58	60	48	59	51	60	65	54	55	54	57	57	53	59	46	56	53	47	0
69	64	60	56	53	62	66	62	60	64	55	43	60	45	46	63	46	57	49	53	47	50	48	49	47	44	0
69	64	60	68	63	70	62	70	68	60	61	55	46	49	60	61	52	61	45	53	51	40	48	61	55	52	52	0
57	70	62	62	67	56	67	62	62	72	60	53	57	46	59	54	46	57	57	54	60	62	66	58	65	70	62	54	0
79	76	64	60	71	68	70	72	76	64	57	67	66	73	64	67	64	57	65	61	71	60	50	61	63	64	60	54	72	0
69	66	58	54	67	52	59	60	62	64	40	39	53	58	51	50	38	45	49	50	52	62	46	46	57	58	54	62	52	64	0
62	65	61	61	49	63	51	55	65	62	59	34	59	46	42	58	42	52	44	54	48	54	51	42	37	57	45	55	63	71	51	0
58	57	65	57	50	61	54	59	57	59	59	46	56	49	54	59	53	56	48	53	51	49	61	61	52	45	41	45	65	73	57	50	0
58	55	55	55	54	65	57	61	55	45	58	48	51	54	45	58	49	56	44	52	50	41	55	48	48	33	29	37	57	59	57	50	38	0
58	59	55	63	51	65	60	51	63	70	52	56	52	43	55	49	54	64	56	63	65	42	61	59	51	63	47	49	45	67	57	54	54	52	0
49	52	46	56	53	64	57	56	52	52	58	57	61	56	63	62	56	67	57	52	62	60	76	64	59	60	54	56	52	78	60	57	59	47	47	0
51	52	44	56	53	64	60	50	48	56	47	57	68	49	62	59	50	61	51	45	51	56	64	61	63	60	48	50	46	62	62	61	53	43	51	42	0
70	57	53	45	60	67	63	63	61	55	51	48	55	62	49	55	45	52	52	50	48	41	51	54	50	33	41	47	67	59	51	53	50	32	55	61	53	0
71	62	46	58	58	62	55	60	66	61	39	51	59	38	50	62	37	51	41	46	44	45	52	54	50	58	42	48	54	56	50	49	49	53	45	56	40	54	0
69	72	72	68	69	70	66	70	68	80	63	69	76	69	70	75	66	61	69	73	75	70	68	65	75	72	72	76	62	72	74	73	69	71	75	76	68	73	74	0
61	56	56	52	53	62	58	62	56	60	51	45	60	57	50	59	46	41	53	49	47	46	60	37	47	56	56	48	66	64	58	45	49	51	59	60	56	45	54	68	0
70	65	61	61	57	67	59	55	65	66	43	48	55	50	38	54	42	36	56	50	56	34	55	30	45	45	45	51	67	55	55	44	54	44	54	61	53	45	45	61	45	0
67	70	54	62	57	63	59	68	70	63	53	42	65	48	47	65	49	52	52	48	45	61	56	50	51	50	46	64	67	64	59	42	54	51	59	55	54	53	50	66	50	50	0
53	58	54	54	59	53	59	58	58	61	61	64	70	71	64	63	63	50	62	43	56	71	74	66	57	66	70	78	69	56	61	71	58	65	70	71	56	67	67	70	54	67	51	0
61	70	74	66	57	61	55	58	66	63	67	64	76	67	62	61	65	58	58	59	72	65	62	50	51	66	66	74	73	52	61	57	62	67	60	69	60	69	69	82	58	57	61	40	0
53	66	74	66	49	61	55	54	70	63	63	68	72	71	70	65	65	54	66	63	72	61	74	62	43	62	70	74	73	60	73	65	66	67	60	69	60	69	69	78	58	57	65	40	28	0
81	78	70	78	77	73	67	72	78	71	55	56	64	67	50	61	53	54	64	67	64	69	54	54	63	66	62	70	69	52	45	53	74	61	64	71	70	61	65	82	62	53	45	56	40	52	0
67	76	76	68	63	63	65	60	68	73	69	62	75	69	64	74	67	62	68	57	70	75	68	56	57	72	68	80	67	66	59	62	68	73	65	75	66	71	70	84	64	62	63	46	28	32	52	0
60	73	65	65	54	52	58	63	69	68	62	57	75	66	65	70	64	69	61	52	59	76	67	65	60	73	65	69	76	55	68	56	65	74	63	72	59	76	64	81	65	68	44	43	33	41	57	33	0
44	69	69	65	48	52	58	61	69	62	66	67	72	74	69	67	64	55	65	58	67	64	77	61	38	61	69	73	72	59	72	63	65	66	58	68	63	64	71	77	53	59	60	35	33	13	57	31	38	0
61	74	66	70	53	65	59	62	70	63	67	64	68	71	62	57	65	54	66	55	72	65	66	58	39	66	70	74	69	52	61	61	70	63	60	67	64	69	73	82	62	57	57	36	20	24	36	32	41	25
60	69	61	65	62	68	62	61	69	72	64	63	77	70	63	66	58	65	69	62	75	70	73	57	56	69	69	73	72	55	56	58	69	62	57	66	63	66	70	81	61	54	62	43	31	43	39	35	50	42
76	75	75	63	74	72	68	69	75	74	71	67	74	83	74	79	66	59	79	67	76	74	67	63	70	63	71	75	80	61	68	66	71	74	91	90	71	62	78	79	71	62	71	60	64	64	72	58	63	63
81	80	80	72	75	69	69	74	76	62	77	68	70	77	68	77	71	62	78	69	82	75	68	64	78	64	76	70	77	58	69	71	72	67	88	81	68	71	79	72	76	59	63	68	58	70	66	61	61	70
64	69	61	57	66	56	70	61	65	64	64	69	73	70	71	66	62	73	65	58	67	70	75	71	68	59	57	59	60	51	64	74	57	54	69	66	47	66	62	85	71	66	74	48	60	64	72	70	63	63
62	51	59	51	54	62	48	59	51	58	66	60	67	70	61	58	60	55	55	52	61	58	75	61	60	59	67	65	74	51	70	64	57	62	63	72	60	62	66	73	59	58	64	47	45	49	61	55	48	48
78	73	73	73	70	71	67	65	73	69	72	72	65	70	71	78	75	78	74	70	72	71	75	74	76	69	73	77	79	63	67	70	74	72	84	71	57	78	67	79	73	70	67	59	63	67	59	73	62	66
72	77	81	73	74	61	79	69	77	77	68	78	73	82	83	82	79	82	82	74	84	79	85	74	84	69	73	81	73	67	77	82	74	72	78	85	51	78	75	81	73	74	75	65	65	65	81	67	58	64
73	72	76	72	73	66	78	66	76	80	71	73	64	73	74	75	74	73	73	65	75	70	76	69	75	64	64	76	70	76	74	73	65	71	75	78	52	73	70	76	72	69	66	58	66	66	82	56	57	65
63	74	70	62	66	67	74	66	70	74	64	72	72	75	75	75	62	68	70	55	72	74	84	69	74	66	74	68	71	68	71	77	66	69	82	73	56	70	73	78	70	61	74	63	61	65	69	66	62	59
63	66	70	66	69	60	74	68	70	72	76	75	72	79	78	80	78	81	77	75	81	74	84	75	79	70	66	80	80	76	76	78	67	73	68	80	60	73	79	86	74	74	74	64	66	66	78	64	61	65
56	61	65	61	58	61	71	45	65	69	76	68	57	74	63	66	71	78	74	70	72	63	73	66	76	65	69	69	57	71	69	66	62	64	62	67	61	66	67	73	73	66	75	65	73	73	77	67	72	68
67	72	72	60	63	68	78	56	60	74	73	71	64	69	72	57	72	73	76	69	79	68	72	69	77	72	72	68	52	66	68	77	69	71	57	76	60	71	74	72	72	61	76	68	64	68	76	52	63	61
55	64	56	48	61	54	70	56	60	62	56	61	66	63	72	61	52	67	59	47	57	60	58	71	65	54	58	54	52	56	54	71	55	61	57	68	41	59	48	72	70	63	68	58	62	66	82	64	53	65
66	65	69	69	65	67	59	55	73	66	59	66	54	74	70	59	62	62	60	62	68	54	71	66	65	53	61	63	75	59	67	61	62	56	71	69	53	61	66	77	61	57	62	63	55	59	67	66	60	59
69	58	74	62	69	70	76	72	58	82	77	75	72	83	78	73	82	75	77	71	77	78	86	71	81	82	86	82	70	76	80	81	79	81	81	88	70	81	86	74	70	77	82	66	66	74	80	68	73	73
62	67	75	63	63	53	76	67	67	66	80	58	60	67	71	69	70	80	72	59	69	58	61	79	67	59	67	65	69	75	69	70	66	70	64	77	59	71	69	83	71	70	67	66	72	68	80	69	59	62
57	58	58	58	62	54	56	46	62	63	60	71	76	83	67	69	71	73	73	71	77	83	80	67	74	74	78	80	66	62	62	69	75	73	65	72	64	74	74	74	66	73	67	50	48	56	56	45	47	54
65	70	70	70	61	60	71	62	70	68	78	63	55	54	65	68	68	73	57	54	56	56	58	70	65	58	62	50	60	68	60	61	61	67	59	72	58	69	60	82	74	65	65	61	53	61	69	55	48	56
74	73	77	73	64	65	61	67	77	70	67	72	70	72	67	76	67	62	76	72	74	67	73	60	67	69	73	73	85	69	77	68	68	72	84	83	65	72	71	73	65	56	69	66	56	44	72	55	51	56
[truncated: 20 more columns]

## Sheet: PCoA
Principal Coordinates Analysis (PCoA)		4	10	32	10	18
PCoA via Covariance matrix with data standardization			Cluster 1	Cluster 2	Cluster 3	Cluster 4
Data Sheet	GD
Data Title
No. Samples	70	No. Pops.	4
Percentage of variation explained by the first 3 axes
Axis	1	2	3
%	10.6166	7.11517	6.12182
Cum %	10.6166	17.7317	23.8535
Eigen Values by Axis and Sample Eigen Vectors
Axis No.	1	2	3	4	5	6	7	8	9	10	11	12	13	14	15	16	17	18	19	20	21	22	23	24	25	26	27	28	29	30	31	32	33	34	35	36	37	38	39	40	41	42	43	44	45	46	47	48	49
EigenValue	27.2743	18.2791	15.7272	11.6858	10.2229	9.48345	8.64108	7.99859	7.39897	7.25268	6.18962	6.01468	5.95802	5.5699	5.30483	4.95987	4.71541	4.60474	4.36184	4.07221	4.0641	3.79742	3.73044	3.64505	3.49496	3.27019	3.10724	2.91562	2.86874	2.83947	2.68036	2.49809	2.45853	2.34208	2.25509	2.09755	2.06792	1.99355	1.89444	1.74984	1.73116	1.67269	1.60959	1.45679	1.4251	1.36631	1.27709	1.17515	1.1588
1	0.18684	0.523192	1.14904	0.180977	-0.0910293	-0.0110252	0.096832	-0.0135774	-0.221625	-0.368924	0.20211	-0.232794	0.46347	0.0558534	0.0187675	-0.00742807	0.0695193	0.0921612	-0.177167	0.384454	-0.335707	0.0340264	-0.445753	0.10615	-0.0682851	0.189787	0.227879	-0.0926324	-0.169854	-0.225991	0.468337	0.182989	-0.0697001	0.0043561	-0.0628092	0.341912	0.140207	0.167212	0.166574	-0.173119	0.000651535	0.17773	0.286157	-0.206099	0.154095	-0.0965864	0.0272169	-0.146172	-0.0490607
2	-0.258584	0.781515	1.07526	-0.476066	-0.234488	-0.267592	-0.00242634	-0.054788	0.355723	0.317043	-0.311483	0.154515	-0.174763	0.112914	-0.143946	-0.12426	0.044498	0.0553645	-0.270409	-0.0188478	0.334062	0.0669032	-0.186821	-0.0229753	0.0133033	0.10029	0.00351734	-0.101177	-0.283892	-0.246205	0.0836113	-0.169791	-0.0938743	-0.127461	-0.0304231	-0.0445722	-0.162544	0.140624	-0.153454	0.147024	-0.121144	0.207951	0.0713257	0.209146	-0.0859229	-0.182541	-0.13342	0.110587	0.107738
3	-0.474185	0.434678	0.84138	-0.248818	0.320877	0.435039	-0.340385	-0.144979	0.180162	0.190867	-0.277982	0.161165	-0.259827	0.266437	0.116239	-0.455203	0.155187	-0.320632	-0.244596	0.0781081	-0.428674	-0.286613	-0.183277	-0.0332797	-0.147175	0.0339356	0.148178	0.14334	-0.261478	0.303208	-0.010115	0.0915198	0.420977	0.0654671	0.20191	-0.033807	-0.00570905	0.130763	0.178526	-0.147067	0.107503	0.0337285	-0.146174	0.0652663	0.101246	0.0710227	0.0115428	0.0779065	-0.194214
4	-0.215975	0.593573	0.775228	-0.564919	0.217399	0.199047	-0.0564447	0.616083	-0.0705079	-0.19054	-0.102944	0.218766	-0.294707	0.0481696	-0.0426293	0.0258517	-0.200905	0.0988827	-0.0883933	0.0546015	-0.037883	-0.132362	0.326159	-0.0168699	0.109667	-0.154924	-0.194429	0.312477	0.152409	0.0824955	0.2077	0.318078	-0.0360497	-0.0412024	-0.129656	-0.167117	0.0306976	0.218604	0.412686	0.219547	-0.0277364	-0.134685	0.258135	0.08364	0.0798649	-0.141295	0.217098	0.264648	0.132
5	-0.11052	0.225901	0.904797	0.0591856	-0.554411	-0.317715	0.264669	-0.169122	-0.0626708	-0.0230372	0.191393	0.324536	-0.337607	-0.278139	0.186248	-0.0967973	-0.273234	0.156366	0.00176892	0.0864135	-0.052004	0.0933808	0.347858	-0.0919525	-0.110647	0.444633	-0.339084	-0.244766	0.165945	0.168897	-0.368451	-0.197171	0.0763518	0.257405	-0.0460555	0.0280577	-0.304431	-0.0302377	-0.141404	-0.0221008	0.00207621	0.218312	-0.221523	-0.254332	0.235338	-0.164866	0.127478	0.0595435	0.0328541
6	0.197024	0.320753	0.382055	0.068875	0.333771	0.361949	0.537505	0.229502	-0.0734835	-0.380826	0.00960381	0.037781	0.892014	0.201928	-0.234727	-0.348359	0.182085	0.310517	0.467713	-0.20376	-0.212539	-0.0893621	-0.0870509	-0.329626	0.383066	-0.0337285	-0.229282	0.252372	-0.0975469	-0.11737	-0.00935783	-0.15042	-0.35899	0.226853	0.266393	-0.103533	0.060966	0.0908666	-0.42455	-0.0142651	0.131187	0.112603	0.0694352	0.16598	0.133193	-0.011771	0.018276	0.0885713	-0.063143
7	-0.12944	-0.10175	0.597264	-0.261002	-0.477103	-0.339227	0.0843126	-0.367685	0.399396	0.355696	0.518237	0.501842	0.275395	-0.410332	-0.195517	0.300433	0.131	0.328857	-0.0800345	-0.223826	-0.0807169	-0.217981	0.116777	0.0645722	0.24303	-0.610858	0.194868	0.114029	0.153598	0.234139	0.144451	-0.298189	0.125881	-0.23731	-0.122473	0.374753	-0.075787	-0.0293265	0.162658	-0.0385523	-0.0219638	0.0696569	-0.106776	-0.00460573	-0.238334	-0.0591706	0.0191394	-0.13223	0.211879
8	0.09194	0.44054	0.677421	0.128627	0.0218919	-0.506411	-0.0355252	-0.229993	0.125936	-0.282034	0.00132061	0.580581	-0.372773	-0.658974	0.34474	0.0804975	0.0507039	0.165503	0.102663	-0.018145	-0.0275643	0.0592834	-0.387933	-0.107265	0.200454	0.173453	-0.201242	-0.351895	0.353577	-0.0709627	-0.297482	0.348269	-0.369221	0.113506	-0.0652372	-0.0145938	-0.0614785	-0.0584747	-0.0137781	-0.0420413	-0.0698515	-0.0682204	0.15719	-0.0182194	-0.112378	0.263501	0.013923	-0.0241766	-0.0572525
9	-0.222998	0.701516	1.05806	-0.446642	0.206598	-0.0455175	0.120766	0.251809	0.159025	0.1673	0.0144574	-0.362734	-0.378843	-0.0428304	-0.0363984	0.00120762	-0.347391	-0.0648437	-0.101108	0.0300858	0.557752	0.123007	0.00745392	0.0523498	-0.0714637	-0.024881	-0.110457	0.143245	-0.101804	-0.185585	-0.0276132	-0.39557	0.21169	-0.254162	0.148271	-0.071831	-0.133495	0.0311082	-0.0086175	-0.0749277	0.0845978	-0.0408569	0.0845941	0.186632	-0.0290334	-0.0312625	-0.206121	-0.193795	-0.232876
10	-0.181189	0.225829	0.490407	-0.34194	-0.500599	0.114246	-0.20359	0.486811	0.498153	-0.151729	0.574641	-0.098545	0.665883	0.0463854	-0.0652966	-0.527101	0.0059032	-0.429658	0.288924	-0.14647	0.477677	0.190913	0.0545253	0.0209418	-0.308352	-0.0689678	0.167934	-0.148735	0.259312	-0.0782023	-0.103583	-0.168339	0.181771	0.0992835	-0.21785	-0.287938	0.373381	0.103749	-0.275223	-0.047425	-0.15102	0.097666	-0.0637362	-0.158917	-0.169132	0.193617	0.203934	0.10004	0.000371857
11	-0.453365	-0.134197	-0.00518433	-0.329981	0.427367	0.209823	-0.680038	-0.631224	-0.299124	-0.0745388	-0.241858	0.716318	0.10411	0.14271	-0.399493	-0.0500274	-0.107373	-0.176246	-0.0249854	-0.213615	0.0347616	0.387006	0.274761	-0.0363144	-0.0531447	0.365243	-0.233316	-0.286327	-0.173873	0.00872694	0.0844695	-0.066001	0.19	-0.104756	-0.075906	0.129006	0.217695	-0.139674	-0.15953	0.290054	-0.122831	0.0701062	-0.0887951	-0.0214956	0.115062	-0.184421	-0.0325195	-0.111487	-0.0104954
12	-0.787921	-0.223419	-0.00445811	-0.20424	0.48166	0.173013	0.666466	0.259504	0.25867	-0.302988	-0.0746001	-0.228066	0.0463142	-0.236086	-0.0606269	0.100769	-0.390622	-0.0253347	0.166817	0.0926917	-0.0154063	0.0480086	-0.10834	0.316854	-0.00656639	-0.0523879	-0.200817	-0.038506	0.0605673	-0.403002	0.173653	0.0101105	0.125217	0.0554258	-0.139952	0.168395	0.110049	-0.211586	0.166889	0.356731	-0.102615	0.0212062	-0.190489	-0.0132701	0.00797826	0.0909841	-0.146141	0.0598531	0.106972
13	-0.399682	0.221565	-0.742779	0.296834	-0.268422	-0.762213	-0.112773	-0.0328265	0.260475	0.418828	-0.662854	0.0361668	0.630701	0.192786	0.0578859	-0.157492	0.354073	-0.109224	-0.35606	-0.287359	-0.0298148	-0.0991261	0.143122	-0.0102026	-0.194555	0.324545	-0.380126	0.149214	0.138648	-0.11802	0.116657	-0.137579	0.127177	0.0711636	-0.284891	-0.0910819	-0.0298302	-0.00600746	0.197909	-0.0351234	0.133766	-0.208076	0.222094	-0.072408	-0.00834968	0.0811797	0.0753808	-0.00438464	-0.0841062
14	-0.813248	-0.051826	-0.383529	0.606283	0.138437	-0.0114879	0.567054	-0.557207	-0.0311613	0.394314	0.226656	-0.307604	-0.250821	-0.138605	0.0453482	-0.111503	-0.331327	0.200384	-0.0485308	-0.363985	0.106884	-0.284379	0.0429983	0.202027	0.170094	-0.285466	-0.149656	-0.148864	0.185325	-0.0777415	-0.0212172	-0.00617937	0.0636906	0.124605	0.0383563	-0.2667	0.363182	0.350325	0.0406135	0.0977037	-0.108758	0.290429	0.196754	0.0025104	0.318082	0.184665	-0.100009	-0.190623	0.0679106
15	-0.770291	-0.437184	-0.18505	-0.247077	0.430584	-0.243118	0.356637	0.0426226	0.306969	-0.223677	-0.302055	-0.255236	-0.175413	-0.0402062	0.300711	-0.428053	-0.0336226	0.0547532	0.406627	-0.296564	-0.109707	-0.0371724	-0.50478	-0.126831	0.0424491	0.108934	0.141316	-0.026606	0.0301181	-0.177561	0.0581076	0.261828	0.517894	-0.0607722	-0.254153	-0.029041	0.0326473	-0.12293	-0.00232175	-0.08079	0.045284	-0.0321061	-0.196672	-0.0769456	-0.047848	-0.127061	-0.1197	-0.207257	0.00412222
16	-0.394796	-0.000596636	0.162752	0.129928	0.354775	-0.419074	-0.345465	0.36474	0.0499539	0.139336	-0.349702	0.104062	0.335438	-0.412352	-0.0336482	0.598237	-0.655031	-0.429997	0.506205	-0.248464	-0.496906	0.00106857	-0.303909	0.26641	0.05258	-9.05647e-06	0.245121	0.125194	0.0253289	0.507752	0.106012	-0.16736	0.183473	0.199943	0.230686	-0.105609	-0.0212067	-0.0278306	-0.204092	0.0652006	0.153418	-0.0502925	0.147641	-0.250985	-0.054288	-0.140291	-0.062834	0.092457	0.0387229
17	-0.75343	-0.225985	-0.00033406	-0.200692	0.40648	0.346893	-0.101639	-0.0893633	-0.327123	-0.199171	0.0182688	0.0640124	0.259155	-0.455703	-0.254327	-0.0204654	-0.135414	0.00353214	-0.153024	0.134621	-0.0937474	-0.0607904	0.227477	0.140262	-0.161187	-0.292844	0.310284	0.137897	-0.346504	-0.557821	-0.261166	-0.199314	-0.160562	0.0862546	-0.161055	-0.229984	-0.481559	-0.0102375	0.00427719	-0.211138	0.0710739	-0.1217	0.0410157	-0.222249	-0.0126223	0.123065	-0.109878	-0.148857	0.158867
18	-0.466998	-0.695685	-0.0529706	-0.712643	0.458527	0.00212473	-0.0193157	0.10263	-0.670303	-0.0954723	-0.189443	0.00283188	0.369002	0.0302482	0.142901	-0.0605162	-0.0486814	-0.295949	0.108048	-0.0817008	0.268431	-0.00461552	-0.197259	0.0290536	-0.463402	0.0286019	-0.0867403	-0.342724	0.227228	-0.0619074	-0.0464515	0.192649	-0.061588	-0.0960901	0.239604	0.131587	-0.0712392	0.105421	0.201532	0.0736051	-0.269123	-0.105906	-0.00202226	0.163586	-0.0980347	0.0566494	0.0218604	0.169605	0.247628
19	-0.688734	-0.11926	-0.0021503	0.133781	-0.187338	0.263851	0.136887	-0.089444	0.0686113	0.518528	0.162193	0.00516641	0.26948	-0.0782843	-0.284196	0.456802	0.458878	0.0478961	0.211942	0.251235	0.21646	0.272996	-0.200003	-0.501894	-0.377815	0.288912	0.489141	0.242913	0.248302	0.151606	-0.304581	0.194563	-0.114584	-0.157511	-0.090854	-0.219071	0.00605021	-0.272481	0.219122	0.188787	0.187204	0.30511	0.110633	0.0736138	0.163531	-0.118014	-0.260609	0.141587	0.044798
20	-0.419669	0.0789571	0.332259	-0.0664238	0.190132	0.739423	0.410944	0.268322	-0.237733	0.427927	-0.398586	-0.145987	-0.253842	-0.161561	0.497485	-0.0381364	-0.000908082	-0.301443	-0.165019	-0.0434952	-0.0178178	0.0163755	-0.0993778	-0.217193	0.104818	-0.0875571	-0.248264	0.15124	0.171714	0.0138437	-0.380011	0.0162874	-0.127346	0.201358	-0.0196725	0.100796	-0.131686	-0.086666	-0.100191	-0.0170289	0.366199	-0.0883068	-0.0175681	0.104655	-0.0554196	0.108586	-0.016197	-0.097276	-0.034481
21	-0.808619	0.0162132	0.071009	0.00205601	-0.00496682	0.548237	0.691593	-0.049022	0.119878	0.537069	-0.350073	0.126984	-0.068334	0.12149	0.28357	0.0688492	0.512601	0.148126	0.0159627	-0.172764	-0.159595	0.0128045	-0.00439289	0.0252853	0.560575	0.137511	0.274468	-0.0491027	0.0930482	0.0631411	0.0451643	-0.285056	-0.0869567	0.0922148	0.184851	0.311385	0.228187	0.0931786	-0.0311771	0.0630512	-0.315498	-0.112478	-0.138386	0.0539198	-0.181059	-0.0342469	0.036409	0.179698	-0.0121904
22	-0.747995	0.0572573	-0.446389	0.168221	-0.740617	-0.731325	-0.123333	-0.00417006	-0.122858	0.411687	-0.515434	0.243691	0.0211066	0.121082	0.110426	-0.27805	-0.077995	0.165277	-0.177395	-0.163719	0.054042	-0.0226564	-0.159134	-0.104564	0.141734	-0.274432	-0.0243622	0.085781	-0.0473603	-0.146333	0.139443	-0.141382	-0.139798	-0.0189703	-0.358618	-0.058491	0.0394655	-0.147296	-0.038265	-0.11005	0.0372759	-0.063427	0.038566	-0.0298989	0.0873708	-0.170235	-0.0246703	0.104016	-0.0931699
23	-0.613949	-0.342904	-0.776769	0.171853	0.280278	-0.0338682	0.199397	0.70654	0.351625	0.170664	0.383765	0.44398	-0.183523	0.192227	-0.0287974	0.158488	-0.440185	0.0680045	-0.208921	0.373055	0.393933	-0.0300504	-0.411412	0.298842	0.168131	0.38013	0.0624698	0.162638	0.020283	0.219787	0.117255	0.181419	-0.111528	0.0561923	-0.205624	0.171091	0.012618	0.176443	-0.0527095	-0.253944	0.158454	0.185585	-0.0565498	0.0274399	-0.183628	0.0652638	0.0190579	0.0058437	-0.0165052
24	-0.443122	-0.684594	-0.307115	-0.457441	0.381542	-0.35595	0.176801	-0.210515	-0.32851	-0.437225	-0.14958	-0.325489	-0.121268	-0.0342195	0.0250179	-0.400479	0.328535	0.246625	0.245571	0.251845	0.204708	0.0471617	-0.131876	-0.429272	0.0716737	-0.211962	-0.0745678	0.0743614	0.114418	0.406441	0.255601	-0.05539	0.0774827	-0.315569	-0.0467655	0.0664391	-0.243384	-0.0454099	-0.040287	-0.175842	-0.118469	0.14265	-0.13452	-0.0211723	0.226059	0.0867043	0.0951339	0.00647781	-0.0380626
25	-0.45487	-0.728176	0.336593	0.0913886	-0.596361	-0.0354316	0.196277	0.127788	-0.419225	-0.189173	-0.0858639	0.0974283	0.325819	-0.0474319	0.0822711	-0.153483	-0.0611441	0.115579	0.022554	0.355104	0.0403752	-0.523122	0.460357	-0.19057	-0.247085	0.153827	0.0548295	0.0909401	-0.131981	0.32309	-0.2321	-0.0453605	0.283485	0.110528	-0.0230938	0.223625	0.0987573	0.147682	-0.030084	-0.130433	-0.10601	-0.187179	0.107457	0.27298	-0.100072	0.153913	-0.116671	-0.1608	0.160095
26	-0.421519	0.144028	-0.272029	-0.336774	-0.769275	0.00408963	-0.180704	0.613829	0.0874677	-0.618255	0.101572	0.0546736	0.0203039	-0.00877874	0.200165	0.33088	-0.197449	-0.0831701	-0.0471177	-0.227547	-0.0673303	0.149278	0.37792	-0.41756	0.317435	-0.318745	0.0605105	-0.15841	0.00271034	0.167957	0.126399	0.360471	0.122806	-0.249406	0.0333673	0.0046142	-0.204108	0.222341	-0.137477	0.285969	0.129443	0.0281687	-0.0300925	-0.059394	0.0320041	0.135506	-0.0426123	-0.144629	-0.253321
27	-0.783598	-0.00327895	-0.417218	0.153891	-0.33916	0.296669	0.0445215	-0.0639964	0.0751261	-0.55538	0.174067	-0.189802	-0.59173	0.226712	-0.255703	0.231775	-0.0985851	0.168331	0.232807	-0.117706	0.10572	-0.39686	0.0481942	-0.257038	0.0442709	0.498671	-0.119942	0.137625	-0.0760261	-0.191331	-0.0489828	-0.217708	-0.137327	-0.117253	0.295863	-0.0385147	-0.0225878	0.129713	0.0994914	-0.219519	-0.163046	-0.221859	0.0286704	-0.392785	-0.166024	-0.140116	-0.0917603	0.15933	0.12684
28	-0.765952	0.242804	-0.582381	0.34849	-0.48018	-0.0419881	-0.283509	0.268617	-0.14066	0.614605	0.307348	-0.233104	0.0919084	0.0595618	-0.275594	-0.202952	0.355035	-0.0391472	-0.12778	0.417141	-0.202023	0.269068	-0.173532	0.440344	0.0742028	-0.0879718	-0.206426	0.00456232	-0.0591989	-0.00313311	-0.239324	0.185446	0.20243	-0.0868606	0.300975	0.243169	-0.268096	0.0254894	-0.288228	0.233595	-0.0590928	0.066895	0.114411	0.0415645	-0.0185804	0.214631	-0.120532	0.0074824	0.112681
29	-0.40357	0.443958	-0.0584306	0.685484	0.921455	-0.218998	-0.177445	-0.184232	-0.455998	0.123835	0.25958	-0.533291	0.506856	-0.101428	-0.0632504	0.213628	0.128429	-0.136396	-0.0746207	0.0671077	0.104127	-0.501874	0.130127	-0.000498947	0.369067	-0.138708	0.0571676	-0.219186	0.267768	-0.10667	-0.17881	0.0294721	0.122882	-0.0626885	-0.250835	0.0480115	-0.299501	0.101913	-0.0182035	0.157108	-0.0179852	-0.116084	-0.0425166	0.0120317	0.12107	-0.311797	0.130925	0.125815	-0.085243
30	0.282799	-0.376616	-0.489602	-0.138076	0.132808	0.248569	-0.877766	0.523416	0.0403525	0.50993	0.366	0.4178	-0.236111	0.546169	0.0450074	-0.368734	-0.0863692	0.226995	0.420501	0.316124	-0.14178	-0.309932	-0.130132	-0.0275277	-0.0668253	0.0318609	-0.332235	0.167227	0.325352	-0.22363	0.0688521	-0.111937	-0.130712	0.0543984	-0.000289977	0.128359	-0.0838738	0.113367	0.0486238	0.232317	0.0408073	0.0525014	0.0316282	-0.0560964	0.0658017	-0.128071	0.140985	-0.330362	0.0369957
31	-0.496646	-0.265649	-0.204932	0.0512534	0.868413	0.216764	-0.192179	0.249732	0.343513	-0.222018	-0.25629	0.295572	0.485263	-0.422627	-0.375104	0.254172	0.158203	0.174563	-0.33325	-0.219898	0.397873	0.168612	0.211805	-0.0991762	0.012816	0.127579	-0.257202	0.101855	-0.103508	0.22466	0.0569941	-0.0586038	-0.156564	0.0909752	0.248476	0.212888	-0.0298345	-0.182719	0.240259	-0.183313	-0.0900106	0.234108	0.00278877	-0.0946841	0.116968	0.176326	0.151114	-0.181698	-0.135223
32	-0.654078	-0.545735	-0.0865418	0.0196033	-0.0592464	-0.161659	0.590333	-0.28146	0.378399	-0.315823	0.171679	0.0130384	-0.061096	-0.457978	-0.0684613	0.0802867	0.164045	0.184909	0.029738	0.699339	-0.287528	-0.128917	0.15007	0.127087	-0.33601	0.121341	0.0576673	-0.0406836	-0.0372515	0.053296	0.0635764	-0.099588	0.0388852	0.159786	0.00746156	-0.305512	0.146403	-0.150389	-0.0269705	0.262093	-0.0509217	-0.212169	0.239117	0.231683	-0.215471	-0.155447	0.289145	-0.137102	-0.337994
33	-0.522189	0.221226	-0.108299	0.0651865	-0.573652	0.0560989	0.245707	0.0257297	-0.143515	-0.141101	0.208537	-0.244512	-0.123841	-0.0240818	-0.197217	0.643757	0.294828	0.372158	0.224183	-0.583045	0.026847	0.285928	-0.0248823	0.466796	-0.5488	-0.0117957	-0.364966	-0.111777	-0.238618	-0.0745143	0.102206	0.197404	0.0929454	0.0982741	0.101612	0.222569	0.0729597	0.125896	-0.0837281	-0.139208	0.315003	-0.21533	-0.128185	0.25344	0.197128	-0.122675	0.100768	-0.00685389	0.00303501
34	-0.783244	0.105513	-0.215076	-0.090397	-0.673317	0.00472092	-0.49049	0.179244	0.192963	-0.34851	0.260351	-0.644709	-0.126834	0.207411	0.0289859	0.176408	0.296971	-0.0319514	0.177333	-0.0807623	0.0884762	-0.0260862	-0.110723	-0.118272	0.259322	0.180616	0.0519238	-0.0475396	-0.141284	-0.125175	-0.164802	-0.130155	0.183235	0.0218234	-0.110429	0.241635	-0.0593411	-0.136571	0.147589	-0.0426944	0.0512813	0.0327032	0.245306	-0.135332	0.0776844	0.137096	0.142745	0.171339	-0.0433227
35	-0.545246	0.0285293	0.196695	1.03408	0.0182755	-0.56908	-0.345385	-0.311898	-0.113093	-0.0129255	-0.113779	-0.0114231	-0.19648	0.235299	-0.605275	-0.0247396	-0.359262	-0.0439749	0.0850374	-0.0659187	-0.259722	-0.234115	0.0483144	-0.0587647	-0.0744841	-0.100573	-0.183468	-0.0652857	0.0154685	-0.0553626	0.053361	0.341119	-0.00381845	0.0234017	0.0501684	-0.106591	-0.0408265	-0.179329	-0.0488951	-0.331513	-0.273838	0.274642	-0.0453225	0.26584	-0.263319	0.104215	-0.0979316	0.143344	-0.135102
36	-0.604248	0.311744	0.589312	0.352476	-0.154511	0.0644619	-0.459027	-0.590024	0.305467	-0.159677	0.337082	-0.59057	0.232205	-0.119791	0.163891	-0.214388	0.0181374	-0.541913	-0.361232	0.0401925	0.0126793	-0.084133	0.112239	0.0254309	0.0582444	0.114011	-0.402131	0.364235	0.192318	0.195865	0.420977	0.184868	-0.407477	-0.215142	0.196038	-0.112043	0.106599	-0.228155	-0.0735946	0.0569814	0.19614	-0.169242	-0.242143	-0.0346376	-0.17008	0.0297849	-0.0568496	-0.0795574	0.227206
37	-0.122432	0.619594	0.00997869	0.271411	-0.0493141	0.535199	-0.393394	-0.645286	-0.204888	0.0891022	0.208738	-0.229433	-0.351047	0.0365739	0.0298607	0.0052693	-0.148146	-0.449487	0.0278876	0.152157	0.372251	0.0405313	-0.276478	0.116519	0.156045	-0.0763866	0.381001	-0.274883	-0.0068249	0.141927	0.0380562	-0.166809	-0.138778	0.156107	-0.0297547	0.180182	0.0780197	-0.260266	-0.00125932	-0.0558749	-0.0665712	-0.203031	0.0255999	0.0705929	0.204735	0.0209691	0.315062	-0.133286	-0.0618736
38	-0.754351	-0.0166281	-0.264309	-0.379108	-0.392437	-0.000921101	-0.40873	0.546288	-0.00498606	-0.370176	-0.242403	0.050775	-0.294782	0.298466	-0.130041	0.215378	0.206533	-0.177059	-0.263146	-0.0435788	-0.0970632	0.0817354	0.268355	0.104092	0.488977	-0.0267277	0.356868	0.0803375	0.0513802	-0.0986214	-0.09174	0.165898	-0.0409778	0.469235	0.0347378	-0.323834	0.160548	-0.305529	0.0135462	-0.0944315	-0.199843	0.0354642	-0.100236	0.213448	0.169627	-0.126518	-0.0257486	-0.244982	0.249421
39	-0.834522	0.0382997	-0.274613	0.312231	0.093436	0.471279	-0.117572	-0.517112	-0.175621	0.289296	0.110633	0.593555	-0.196068	-0.0523405	-0.199847	-0.350077	0.0618727	0.0072259	0.25664	-0.108592	0.263867	-0.201433	0.220082	-0.077258	-0.288908	-0.235059	0.321883	-0.0337639	-0.171366	-0.0672186	0.00496855	0.289632	-0.146081	0.0810296	0.0332268	0.0100632	0.176268	0.308305	0.0256776	0.00386681	0.414529	-0.0102201	-0.166657	-0.170936	-0.100338	-0.106271	0.0278976	0.07708	-0.05639
40	-0.13848	0.246223	-0.0874178	-0.504488	0.566672	-0.552488	0.0615266	-0.442744	-0.512766	0.0892792	0.964703	0.206632	0.336129	0.855048	0.549492	0.559883	-0.344061	0.498755	-0.469316	-0.0185402	-0.0647307	0.168527	-0.249094	-0.281293	0.0108523	0.017106	-0.0316197	0.237257	-0.121926	-0.0574377	-0.176402	-0.0671366	0.181969	0.0453664	0.103674	-0.246065	0.129826	-0.143873	-0.0353491	0.0276224	-0.013706	-0.161575	-0.19128	0.0154418	-0.0746479	0.0983651	0.0403741	0.0361854	-0.063313
41	-0.48681	-0.359831	0.123174	-0.434154	-0.147601	-0.133623	0.142373	-0.189559	-0.332077	-0.034223	-0.420357	-0.155528	0.0134895	0.413757	-0.0287802	-0.0249587	0.247046	0.128753	0.202591	0.580364	0.127055	0.552991	0.0850181	0.739972	0.123219	-0.403754	-0.22992	-0.008455	0.127069	0.322264	-0.0718507	-0.0214357	-0.201424	0.0483233	0.0102205	-0.259366	-0.076753	0.147374	0.0534211	-0.140999	-0.0621044	-0.0434141	-0.149216	-0.293689	-0.0861878	-0.109819	-0.0544483	0.0872944	-0.179374
42	-0.501939	-0.492621	-0.488329	-0.359127	-0.080875	-0.419213	-0.224366	-0.192709	-0.46794	-0.246056	-0.117469	0.0222566	-0.356145	-0.184462	0.257192	-0.433511	-0.212414	0.0928673	-0.0323621	-0.0801665	-0.155304	0.268804	-0.147459	-0.282709	-0.08244	-0.245778	0.100446	-0.0429	-0.165231	0.0158388	-0.0144591	-0.188777	-0.234636	-0.214461	0.215688	0.187901	0.257138	-0.184477	-0.187416	0.110412	0.200111	-0.0441025	0.420027	-0.00776206	-0.115324	-0.0352443	0.0202139	0.0272244	0.0977875
43	-0.395577	-0.53645	-0.171351	-0.0671129	0.0531871	0.44337	0.450812	-0.431368	0.442872	-0.218144	0.258071	-0.0361797	-0.158437	0.586469	0.328768	0.183751	-0.0825923	-0.441565	-0.0700936	-0.0730765	-0.634944	0.117045	0.423579	-0.0296728	-0.12336	-0.0288244	0.0369526	-0.301079	0.0363564	0.106375	0.0873169	-0.0855535	-0.245481	-0.223203	-0.310269	-0.034217	-0.105234	0.12145	0.0588985	-0.0771998	0.070215	0.215625	0.081962	0.0702324	0.094342	0.125797	-0.102167	0.0962524	-0.00778264
44	0.722135	-0.359505	0.549129	-0.00721651	0.114983	0.538283	-0.0199441	0.13019	-0.0973266	0.22076	-0.299799	0.0235692	0.11686	0.554775	0.531747	0.378607	0.288948	0.101856	0.0645802	-0.48401	0.102235	-0.177217	-0.136339	0.277187	-0.250888	-0.149663	-0.088019	-0.297532	-0.045619	0.133046	-0.060086	-0.00876723	-0.123297	-0.0977724	-0.109911	-0.202493	-0.0772799	-0.17119	0.0710826	-0.126186	-0.00892791	0.146473	0.284079	-0.120624	-0.220783	0.0449635	0.10279	-0.187895	0.0868235
45	0.890349	-1.01895	0.263661	0.329344	-0.0927884	-0.021926	-0.0895436	0.125106	0.0672164	0.169501	0.128842	-0.157246	-0.213671	-0.193627	-0.172367	0.151988	-0.0512337	0.0858724	0.174514	0.0374689	0.309195	0.224679	-0.243795	-0.20775	0.00553174	-0.0939345	-0.0585898	0.070774	0.0105306	0.223464	0.314449	-0.0499951	-0.13091	0.0187089	-0.180383	-0.252975	0.00106078	0.15156	-0.14156	-0.224138	-0.034867	-0.206267	0.015162	0.227335	0.219462	-0.163897	-0.0345719	-0.0412878	0.183469
46	0.890762	-0.887669	0.498236	0.308627	-0.568455	-0.178283	-0.0323728	-0.07577	-0.538934	-0.0279001	0.0129648	0.166809	0.175996	0.0425109	0.0365021	-0.0695792	-0.222628	-0.0763048	0.00640551	-0.160196	0.293713	-0.0505279	-0.0336821	0.202302	0.271262	0.228626	0.21524	-0.0893202	0.0465375	-0.167421	0.133187	0.138633	-0.0916072	-0.0113961	0.0506765	-0.0253016	-0.160432	-0.00450793	0.125755	0.276577	0.0635407	-0.102498	0.0188301	0.0587595	0.0196568	0.0799338	-0.109275	0.0943792	-0.138596
47	0.149815	-1.19321	-0.278699	0.0721836	0.521284	0.0180207	-0.514519	-0.0419636	0.825673	0.0258005	-0.138367	-0.183586	0.0586194	0.0678419	0.0120165	0.030433	-0.106888	0.14313	-0.222335	-0.108907	-0.101943	0.224654	0.160633	0.126798	0.137726	0.322348	0.389569	-0.22216	0.0118502	-0.249031	0.00135035	-0.0865819	-0.182869	-0.225245	0.0921638	-0.0221583	-0.261902	0.309702	-0.210252	-0.0140435	0.058037	-0.0787975	-0.0201174	0.235825	-0.0802335	-0.0218596	0.127601	0.0354143	-0.0998393
48	0.980283	-0.846194	0.182684	0.455014	0.26404	-0.113127	0.359181	0.124296	-0.183961	-0.17174	0.00578195	-0.0788606	-0.438132	-0.0948098	-0.252109	0.0852746	0.366675	-0.288797	-0.23533	-0.174949	0.437638	0.0609451	0.128107	-0.0367498	0.17373	-0.0440641	-0.0586552	0.325462	-0.0108814	-0.11811	-0.115565	0.0485415	0.0958709	-0.0190376	-0.13618	0.122496	0.263226	-0.0293309	-0.00125461	0.195197	0.13659	-0.0196931	-0.0895971	-0.167091	-0.199287	0.018544	-0.0155685	0.0158149	-0.185833
49	0.873685	-0.518673	0.149917	0.433139	0.0177951	0.525264	0.615698	-0.121943	0.13935	0.212841	0.291523	0.33743	-0.248185	0.174304	-0.251871	-0.0762518	0.046109	-0.306219	0.202098	0.0210942	-0.423121	0.288144	0.0631023	0.00598489	-0.0163874	0.0780295	-0.24056	0.267469	0.0531023	-0.131834	0.220745	-0.14952	0.22204	-0.100888	-0.166652	0.0104539	-0.203968	-0.307259	-0.0906481	0.0352056	-0.0924768	-0.109365	0.125245	-0.0761203	0.0867476	0.069675	-0.00100778	0.0291808	0.0970351
50	0.892975	-0.790386	0.562256	0.392192	-0.514873	-0.0367963	0.0953231	0.104606	-0.588716	-0.144463	-0.0992472	-0.00189307	0.297284	0.285038	0.163874	-0.0582032	-0.00992007	-0.0418339	0.00293174	0.0810654	-0.0401225	-0.00126884	0.217548	0.107027	0.123141	0.109772	0.186297	0.021163	0.116805	-0.233894	0.044101	0.0894493	0.00787015	0.0209982	0.235282	0.108917	0.109027	-0.0886255	0.103398	-0.0664252	0.0148902	0.147119	-0.0774593	-0.108077	-0.0521236	-0.176446	-0.200436	-0.190628	-0.165698
51	0.822831	-1.18143	0.377008	0.435512	-0.160894	-0.0384136	-0.326646	0.220484	0.0794981	0.104703	-0.135906	-0.217165	0.108113	-0.0389568	0.283814	0.0651082	-0.213702	-0.0852372	-0.155302	0.0306022	0.0372603	-0.239071	-0.0824638	-0.0922931	-0.0902266	0.046592	-0.0811049	-0.0918315	-0.0900717	0.173313	-0.163677	-0.179572	0.1036	0.114835	-0.0645842	0.0979714	0.024358	0.0600795	-0.0332803	-0.0182751	0.0426899	-0.0827425	-0.197421	0.069055	0.179545	0.016761	0.0100519	0.158877	0.0809966
52	0.654506	-0.91746	0.375313	0.371959	0.175875	0.0602921	-0.621357	-0.0336719	0.303306	-0.171107	-0.143612	-0.33909	-0.310757	-0.108963	0.0577875	0.0344032	0.057429	0.427374	-0.377116	0.12649	-0.0934446	0.0420391	-0.128301	-0.0498753	-0.121469	-0.407674	-0.089596	0.132269	-0.453883	-0.049507	-0.080608	-0.025474	0.082369	0.334858	-0.0172786	-0.023618	0.14721	-0.0219328	0.0236068	0.288199	-0.0200641	0.272891	-0.00937635	-0.141685	-0.0169614	0.112392	0.102075	0.257954	0.094458
53	0.772521	-0.0165033	-0.586259	-0.880071	0.00485165	0.0736342	0.172788	0.380352	-0.213658	-0.17945	0.077607	0.323949	-0.183311	-0.300984	-0.1883	0.149962	0.359698	-0.105319	-0.626821	0.200456	-0.0626829	-0.778895	-0.0885303	0.316845	-0.0667798	-0.0120079	-0.0380598	-0.361733	0.303731	-0.127847	0.186162	-0.130599	0.0974215	-0.251983	0.172073	-0.153509	0.207622	-0.2488	-0.344015	-0.174178	0.250129	0.136247	-0.0165611	-0.0524827	0.187979	-0.019497	-0.0870023	0.208812	-0.0182977
54	0.807449	-0.0149657	-0.762815	-0.755479	0.145901	-0.229048	0.0996448	0.262576	0.286859	0.178144	0.78406	-0.349626	0.0516155	-0.206761	0.0208881	-0.377159	0.0357202	-0.425119	-0.173262	-0.278283	-0.159446	0.0192863	0.0255059	-0.168269	-0.158619	-0.193088	-0.209417	-0.189695	-0.213956	0.189246	-0.133912	0.0539038	-0.309757	0.490055	-0.0457849	0.241744	-0.0677819	-0.0367511	0.220394	-0.0756683	-0.181985	0.0224401	0.0590429	0.0402138	-0.110674	-0.398803	-0.309131	0.0261776	-0.184778
55	0.530703	0.582787	-0.290487	0.142401	-0.113553	0.783622	-0.655249	0.218783	-0.186652	0.0160225	0.0642984	-0.305755	0.0135605	-0.37597	0.125283	-0.076753	0.0757505	0.563688	0.427991	-0.17378	-0.13571	-0.355941	-0.052887	0.247729	0.0981136	0.192204	-0.16802	-0.100241	-0.28653	0.306639	-0.154035	-0.0961154	-0.0603516	-0.42237	-0.175115	-0.287251	0.0716735	-0.198868	0.119203	0.145796	-0.127442	0.0875967	-0.13552	0.0988683	-0.161649	-0.038723	-0.128311	-0.0634843	-0.140551
56	0.592934	-0.108745	0.247766	-0.638836	-0.249972	-0.18338	0.0249512	0.139896	0.0633523	0.863267	-0.0958847	-0.23445	-0.195981	-0.0495075	-0.273376	0.226276	-0.141329	-0.0118198	0.400298	-0.122959	-0.234107	-0.143373	0.159304	-0.248113	-0.259355	-0.253355	0.145607	0.132315	0.142512	-0.429239	0.105112	0.259384	-0.0973493	-0.0326629	0.253139	0.0768093	-0.0911697	-0.253988	-0.0212658	-0.148231	-0.15141	-0.00602386	-0.200484	-0.0188285	0.0145734	0.137943	0.327	0.044646	-0.182472
57	0.786095	0.301715	-0.54517	-0.121958	-0.0570663	0.292439	-0.188246	-0.598158	0.866901	0.12516	-0.145976	0.0434799	0.225997	-0.115812	0.758849	-0.147311	-0.286093	0.441212	0.105389	0.10589	0.431092	-0.0249979	0.381561	0.229363	-0.109921	-0.042019	0.170236	0.239845	0.200497	-0.0285615	0.103898	0.251553	0.163854	0.0885997	0.360751	0.0836743	-0.0489011	-0.156493	-0.045297	-0.0670913	-0.155752	-0.131281	0.20604	-0.0955864	0.253377	-0.0124219	-0.251328	0.130844	-0.0564679
58	1.15195	0.727017	-0.674433	-0.0791123	-0.0583326	0.293265	-0.0669422	-0.505626	-0.0272167	-0.338477	-0.210698	0.00322482	0.100449	0.180193	-0.18139	0.0581918	-0.176754	0.0559513	0.359828	0.341992	0.224004	0.17035	0.110462	-0.194783	0.323582	-0.122853	-0.148642	-0.343907	0.161738	-0.0942766	0.235945	-0.209312	0.380685	0.38087	0.0504614	-0.000457724	-0.147132	-0.0957442	0.260027	-0.102548	0.457516	0.178171	0.0480127	0.246025	-0.330626	0.0432186	-0.000229348	0.106293	0.141531
59	0.877217	0.595928	-0.744918	-0.0280796	-0.108729	0.0856376	0.360867	-0.531367	-0.0671769	-0.37256	-0.372223	0.0782415	-0.0884925	0.136377	0.196466	0.474548	0.100851	-0.537509	-0.00575656	0.0228516	0.33355	-0.293945	-0.144862	-0.0592792	-0.199025	-0.0823788	-0.039353	0.460429	-0.196009	0.0495982	-0.0580777	0.229601	0.0908348	0.00653151	-0.0823094	0.070641	-0.212515	0.196823	-0.43033	0.123768	-0.317381	0.258811	0.136029	-0.0255031	-0.131079	-0.180833	0.16217	-0.1133	0.0502649
60	0.764327	0.393634	-0.359875	-0.362433	-0.0634383	0.578797	-0.308384	-0.194778	-0.505573	0.147222	-0.160057	-0.4958	0.0476904	-0.646604	0.078121	-0.0871652	-0.149813	0.401964	-0.433669	-0.056439	-0.464932	0.543423	0.122443	-0.0444246	-0.00913663	0.293762	0.0812872	0.252417	0.410347	-0.131293	-0.075357	0.17304	0.171142	-0.0579305	-0.2602	0.0412102	0.180597	0.263327	-0.125449	-0.239035	-0.0455968	0.118445	-0.055672	0.00053368	-0.185902	-0.122088	0.106539	-3.36109e-05	0.0910029
61	0.842591	0.586846	-0.15258	0.0431139	-0.208036	0.0924065	0.200027	-0.151331	0.20462	-0.591453	-0.348643	-0.188394	-0.125036	0.49905	-0.900848	-0.222431	-0.199945	0.352699	-0.44033	-0.323696	-0.174302	-0.0643502	-0.441395	-0.0016447	-0.422052	-0.0932766	0.325417	0.0227809	0.576202	0.324693	-0.191039	-0.203835	-0.13524	0.122746	0.0465594	0.0690673	-0.149941	0.0981593	0.0708078	0.275374	-0.0240167	-0.201641	-0.0900232	-0.0561666	0.0236748	0.119716	-0.092726	-0.125913	-0.0405195
62	0.337474	0.872967	-0.0942553	0.521386	0.366495	-0.786324	-0.0781274	0.241286	0.150284	-0.493468	0.0452085	0.177462	-0.202812	-0.0407133	0.664866	-0.156059	0.674391	0.147726	0.227205	-0.00783236	-0.0878362	-0.0241082	0.11999	0.17531	-0.336085	0.0678752	0.322881	0.0313889	-0.0863401	-0.0985233	0.239875	-0.0658552	-0.162546	0.166619	-0.0284027	0.0121977	-0.196145	-0.00773777	-0.0399004	0.160582	0.0718186	0.0456651	-0.359084	0.0739544	-0.00684207	0.067671	-0.0413192	-0.0302911	0.176908
63	0.58388	0.640618	-0.200856	0.55292	0.644385	-0.866627	-0.0951466	0.417718	-0.378567	-0.0773599	0.11893	-0.0586849	-0.435491	-0.013671	0.152339	-0.00378276	0.0875741	-0.342321	0.278764	-0.087255	-0.0912026	0.279631	0.42742	0.201508	-0.146136	0.0235899	0.189394	0.265677	0.223004	-0.00284165	-0.206538	-0.40737	-0.00570706	-0.253098	0.211608	0.0664876	0.239076	0.130127	0.197571	-0.109964	0.00187599	0.179853	0.126563	0.123975	0.0586282	0.0434312	0.0242837	0.00357912	-0.00172291
64	0.126669	0.811221	-0.224108	0.612291	0.230339	0.620982	-0.191489	0.517173	-0.547925	0.00793467	0.197511	0.48639	-0.12001	-0.146671	0.0372771	0.0100772	0.063814	0.0625784	-0.0814166	-0.00593068	0.0380261	0.229076	0.0532022	-0.138761	-0.151884	-0.149649	0.0956367	-0.0236451	-0.0852721	0.0678802	0.394181	-0.0676258	0.0490276	0.098702	-0.329615	0.0361361	-0.0313128	-0.0360174	-0.15338	-0.0886872	-0.291795	-0.320282	0.059344	-0.0101802	0.0257812	0.230163	-0.233487	0.161638	-0.16155
65	0.538542	0.183277	-0.552222	-0.294448	-0.554054	-0.0399029	-0.320171	-0.346052	0.184605	-0.00680062	-0.356111	0.250833	0.255738	-0.351709	0.111876	0.57084	0.0311535	-0.4793	0.207567	0.448945	-0.221599	-0.0121675	-0.410531	-0.246409	0.029832	-0.0920133	-0.254858	0.0594828	-0.133096	-0.294652	-0.0996323	-0.279902	-0.173438	-0.094489	0.00258002	-0.0688042	0.262799	0.403078	0.267178	0.0130297	-0.108115	-0.0488315	-0.293475	0.0455496	0.14927	0.171883	-0.126424	-0.0658334	-0.087885
66	0.827645	0.566509	0.0512988	-0.700559	0.466668	-0.634678	0.274864	0.0330826	-0.0677722	0.81701	-0.289567	-0.625924	-0.137899	0.201595	-0.379061	0.208806	-0.0456809	0.171646	0.188365	0.297979	0.0323685	-0.150479	0.474154	-0.220407	0.0807007	0.352962	0.128852	-0.326981	-0.341285	0.247274	0.202843	0.155496	-0.19557	0.121316	-0.189555	0.0400157	0.178202	0.0406283	-0.174	0.126345	0.0854925	-0.110966	0.00290968	-0.233664	-0.0251022	0.266497	-0.0977494	-0.127778	0.130387
67	0.487784	0.767056	-0.450075	0.543219	-0.219597	0.0657663	0.658424	0.424273	0.264631	-0.172964	-0.362695	0.0783111	0.377515	0.218707	0.0309317	-0.254585	-0.734475	0.0469441	-0.0714645	0.258727	0.010793	0.0521664	0.0965782	0.128661	-0.0463678	-0.157724	0.0647794	-0.0521115	-0.340983	0.0354024	-0.41401	0.121543	-0.24665	-0.434112	-0.129571	0.200893	0.173875	-0.298993	0.0729023	-0.0436449	0.0420635	-0.0286541	-0.177401	0.0498363	0.107532	-0.116255	0.210834	0.0589508	0.0989178
68	0.979626	0.0360047	0.460614	-0.0497219	0.558311	-0.296258	-0.204931	-0.21214	0.647156	-0.222222	0.137699	0.351781	0.00728625	0.195134	-0.364043	-0.0441443	0.456281	-0.0499156	0.184317	0.0892782	-0.113087	0.0937978	-0.0394048	0.0430064	0.331477	-0.188196	-0.125748	-0.118953	-0.0564988	-0.032451	-0.557504	0.369368	0.223947	-0.239388	-0.0224505	0.0322991	0.208299	0.0619539	-0.0422136	-0.202045	0.0437915	-0.365539	0.156926	-0.0406994	0.0680958	-0.0471592	-0.102322	-0.0337646	0.116332
69	0.327416	0.255054	-0.453393	0.95276	-0.130499	0.0864585	0.552829	0.506857	0.077932	0.392311	0.0565175	0.064175	0.0349012	-0.186582	0.0598832	-0.159667	0.116961	-0.0705715	-0.394069	0.0747835	-0.00159211	0.313241	-0.130189	-0.473593	-0.00371403	-0.0818917	-0.0222592	-0.506608	-0.182136	0.0204901	0.169611	0.0514575	0.255825	-0.137816	0.524258	-0.39971	-0.11626	0.101444	0.201671	0.0125125	-0.0950564	-0.0762366	-0.0483679	-0.191938	-0.0785817	-0.148259	0.146209	-0.119551	0.151624
70	0.853212	-0.147969	-0.493171	-0.713146	-0.340302	-0.247046	0.428559	-0.402777	-0.342775	0.0856044	0.369591	0.201696	0.0484042	-0.31567	-0.195252	-0.521036	-0.0142636	-0.196768	0.0596674	-0.416478	-0.0242203	-0.00896445	-0.161202	0.446222	0.367426	0.399378	0.163513	0.299805	-0.417011	0.17692	-0.0160881	0.0973339	0.014038	-0.01711	0.0335277	-0.251661	-0.231444	0.046998	0.257762	0.0345065	0.0223715	0.0325269	0.0107248	0.0809866	0.0904346	0.199327	0.186472	0.0505426	0.0410344
[truncated: 20 more columns]

## Sheet: Sheet1
25	70	4	10	32	10	18
			Cluster 1	Cluster 2	Cluster 3	Cluster 4
Genotypes	Cluster	M1		M2		M3		M4		M5		M6		M7		M8		M9		M10		M11		M12		M13		M14		M15		M16		M17		M18		M19		M20		M21		M22		M23		M24
Gbédéfouba	Cluster 1	2	6	4	4	2	2	2	2	3	3	4	4	1	2	2	2	3	3	1	1	5	5	2	2	1	1	6	6	7	7	3	3	1	1	5	5	5	5	8	8	5	5	0	0	4	4	9	9
Dapangokaga	Cluster 1	2	6	4	4	2	2	2	2	3	3	5	5	2	2	2	2	3	3	1	1	5	5	2	2	1	1	0	0	7	7	3	3	2	2	6	6	1	1	7	7	5	5	7	7	3	3	11	11
Kétchéyi	Cluster 1	2	6	4	4	1	1	2	2	3	3	5	5	2	2	2	2	3	3	1	1	5	5	2	2	1	1	3	3	8	8	3	3	2	2	6	6	4	4	7	7	4	4	6	6	4	4	9	9
Dakarvi	Cluster 1	2	6	4	4	2	2	2	2	3	3	6	6	2	2	2	2	3	3	2	2	5	5	2	2	1	1	10	10	5	5	3	3	2	2	6	6	3	3	7	7	5	5	4	4	4	4	8	8
Damadoami	Cluster 1	2	6	4	4	2	2	2	2	3	3	3	3	2	2	2	2	3	3	2	2	5	7	2	2	1	1	0	0	3	3	3	3	2	2	5	5	1	1	6	6	6	6	2	2	3	3	9	9
Gbanmolou	Cluster 1	2	5	4	4	2	2	1	1	3	3	8	8	1	2	2	2	3	3	2	2	5	5	2	2	3	3	4	4	10	10	1	1	1	1	11	11	5	5	7	7	5	5	0	0	5	5	9	9
Téklikoé	Cluster 1	2	4	4	4	2	2	2	2	3	3	3	3	2	2	4	4	3	3	1	2	5	5	2	2	1	1	5	5	7	7	2	2	2	2	4	4	1	1	6	6	3	3	3	3	5	5	0	0
Agamassikè	Cluster 1	2	6	4	4	2	2	2	2	3	3	4	4	1	2	2	2	3	3	2	2	5	5	2	2	1	1	5	5	3	3	3	3	1	2	9	9	1	1	10	10	6	6	7	7	8	8	3	3
Amélassiwa3	Cluster 1	2	6	4	4	2	2	2	2	3	3	0	0	2	2	2	2	3	3	1	1	5	5	2	2	1	1	0	0	1	1	3	3	2	2	6	6	3	3	7	7	5	5	8	8	3	3	6	6
Esatoune	Cluster 1	2	5	4	4	2	2	1	1	3	3	3	3	2	2	2	2	3	3	1	1	1	6	2	2	1	1	0	0	2	2	1	1	2	2	1	1	4	4	2	2	5	5	9	9	5	5	8	8
Tchéwo	Cluster 2	5	6	4	4	1	1	1	2	3	3	5	5	2	2	2	2	3	3	2	2	3	5	1	1	1	1	7	7	8	8	2	2	0	0	8	8	1	1	9	9	2	2	6	6	3	3	8	8
Tchéwokoumoka	Cluster 2	2	5	4	4	1	1	1	1	3	3	4	4	2	2	2	2	3	3	2	2	5	5	2	2	4	4	11	11	1	10	2	2	2	2	5	5	3	3	7	7	3	5	8	8	10	10	8	8
Vitoco2	Cluster 2	5	6	2	2	1	1	1	1	3	3	3	3	2	2	2	2	2	2	2	2	1	4	2	2	3	3	1	1	7	7	2	2	0	0	6	6	4	4	6	6	2	2	7	7	8	8	2	2
DapangoKoukpèto	Cluster 2	5	6	4	4	1	1	1	1	2	2	2	2	2	2	2	2	2	2	2	2	5	5	2	2	4	4	2	2	10	10	2	2	2	2	5	5	1	1	6	6	4	4	8	8	8	8	6	6
KétchéyiKoussémo	Cluster 2	5	6	4	4	1	1	1	1	3	3	4	4	2	2	2	2	3	3	2	2	5	7	2	2	4	4	8	8	8	8	2	2	2	2	7	7	4	4	7	7	1	1	8	8	8	8	10	10
Koufaldo	Cluster 2	5	6	0	0	1	1	2	2	3	3	3	3	1	2	2	2	3	3	2	2	5	6	2	2	1	1	3	3	9	9	2	2	1	1	3	3	8	8	7	7	3	3	8	8	8	8	8	8
Simpayo	Cluster 2	2	5	4	4	1	1	1	1	3	3	5	5	2	2	2	2	3	3	2	2	5	7	2	2	1	1	6	6	10	10	2	2	2	2	8	8	3	3	8	8	3	3	8	8	1	1	7	7
Tinkou	Cluster 2	2	5	4	4	1	1	1	1	3	3	4	4	2	2	2	2	3	3	2	2	1	1	1	1	1	1	6	6	11	11	2	2	2	2	7	7	6	6	7	7	2	2	8	8	6	6	8	8
Agnokoko	Cluster 2	2	5	4	4	1	1	1	1	3	3	2	2	2	2	2	2	3	3	2	2	4	4	2	2	1	1	0	0	7	7	2	2	1	2	4	10	2	2	5	5	4	4	1	1	0	0	0	0
Amélassiwa	Cluster 2	5	6	4	4	1	1	1	1	3	3	2	2	2	2	2	2	3	3	2	2	5	5	2	2	1	1	4	4	4	4	3	3	2	2	6	6	3	3	7	7	4	4	8	8	6	6	9	9
Amélassiwa2	Cluster 2	0	0	4	4	1	1	1	1	3	3	2	2	2	2	2	2	3	3	2	2	5	5	2	2	4	4	4	4	7	7	2	2	2	2	6	6	1	1	7	7	4	4	3	3	11	11	9	9
Kpédévi	Cluster 2	2	5	2	2	1	1	1	1	3	3	3	3	2	2	2	2	2	2	2	2	5	7	2	2	1	1	7	7	7	7	2	2	2	2	6	6	1	1	6	6	1	1	7	7	8	8	10	10
Sodjadéawoudadè	Cluster 2	2	6	3	3	1	1	1	1	3	3	2	2	2	2	2	2	2	2	2	2	2	2	2	2	4	4	5	5	9	9	2	2	2	2	7	7	3	3	5	5	1	1	5	5	10	10	8	8
Togbéyi	Cluster 2	2	4	4	4	1	1	1	1	3	3	4	4	2	2	2	2	3	3	2	2	5	5	1	1	3	3	8	8	11	11	2	2	2	2	7	7	2	2	6	6	1	1	8	8	2	2	10	10
Maca	Cluster 2	2	6	4	4	3	3	1	1	3	3	3	3	2	2	2	2	3	3	2	2	1	6	2	2	1	1	6	6	13	13	2	2	2	2	5	5	2	2	6	6	1	1	3	3	6	6	9	9
Pamplovi	Cluster 2	2	6	2	2	2	2	1	1	3	3	3	3	2	2	2	2	3	3	2	2	5	5	2	2	1	1	10	10	4	4	2	2	2	2	1	1	7	7	0	0	1	1	4	4	2	2	8	8
Polipoli	Cluster 2	2	6	2	2	1	1	1	1	3	3	2	2	2	2	2	2	3	3	2	2	5	5	2	2	4	4	0	0	3	3	2	2	2	2	5	5	9	9	9	9	1	1	4	4	1	1	6	6
Sakawouga	Cluster 2	2	6	2	2	1	1	1	1	3	3	5	5	2	2	2	2	2	2	2	2	4	4	2	2	1	1	4	4	7	7	2	2	2	2	1	1	8	8	6	6	4	4	5	5	10	10	6	6
Sotoco	Cluster 2	2	5	4	4	1	1	2	2	3	3	6	6	1	2	2	2	2	2	2	2	5	5	2	2	3	3	1	1	10	10	2	2	1	1	8	8	6	6	8	8	4	4	8	8	6	6	6	6
Tcharabaoudjin	Cluster 2	2	6	3	3	1	1	1	1	3	3	6	6	1	2	4	4	2	2	2	2	4	4	1	1	1	1	4	4	9	9	3	3	2	2	0	0	4	4	9	9	1	1	5	10	5	5	8	8
Vitoco	Cluster 2	2	5	4	4	1	1	1	1	3	3	5	5	1	2	2	2	3	3	2	2	5	5	2	2	3	3	5	5	9	9	2	2	0	0	4	4	3	3	5	5	2	2	8	8	11	11	8	8
Biengoune	Cluster 2	2	6	4	4	1	1	1	1	3	3	4	4	2	2	2	2	3	3	2	2	5	6	2	2	4	4	5	5	13	13	2	2	2	2	5	5	2	2	6	6	3	3	2	2	13	13	7	7
Etoukakali	Cluster 2	2	5	2	2	2	2	1	1	3	3	2	2	2	2	2	2	3	3	2	2	5	5	2	2	1	1	2	2	7	7	2	2	2	2	5	5	8	8	11	11	2	2	2	2	9	9	6	6
Itouloka	Cluster 2	2	6	2	2	1	1	1	1	3	3	1	1	2	2	2	2	3	3	2	2	5	5	2	2	1	1	0	0	7	7	2	2	2	2	1	5	4	4	2	2	1	1	4	4	2	2	6	6
Kampirigbène	Cluster 2	2	5	4	4	1	1	2	2	3	3	5	5	1	2	2	2	2	2	2	2	5	6	2	2	1	1	2	2	3	3	2	2	1	1	5	5	9	9	6	6	1	1	6	6	8	8	6	6
Natoguildjole	Cluster 2	2	5	4	4	1	1	2	2	3	3	1	1	2	2	2	2	3	3	1	1	5	5	2	2	1	1	10	10	4	4	1	1	0	0	5	5	4	9	6	6	4	4	7	7	1	1	6	6
Pélam	Cluster 2	2	6	2	4	1	1	1	2	1	3	2	2	1	2	2	2	1	3	1	2	5	5	1	2	1	1	9	9	1	1	3	3	1	2	8	8	1	1	2	2	4	4	6	6	1	1	6	6
Siéloune	Cluster 2	2	6	2	2	1	1	1	1	3	3	5	5	2	2	2	2	3	3	2	2	5	7	2	2	1	1	10	10	12	12	2	2	2	2	6	6	0	0	2	2	1	1	4	4	7	7	8	8
Simporé	Cluster 2	2	5	4	4	1	1	1	1	3	3	2	2	2	2	2	2	2	2	2	2	5	6	2	2	1	1	2	2	8	8	2	2	2	2	4	4	1	1	9	9	4	4	6	6	1	1	7	7
Téléga	Cluster 2	2	6	3	3	0	0	2	2	3	3	0	0	2	2	2	2	0	0	2	2	5	5	1	1	2	2	7	7	10	10	0	0	2	2	7	7	6	6	8	8	2	2	0	0	0	0	0	0
Toboni	Cluster 2	2	6	4	4	1	1	1	1	3	3	10	10	2	2	2	2	3	3	2	2	5	5	1	1	1	1	6	6	11	11	2	2	2	2	6	6	8	8	6	6	5	5	2	2	10	10	10	10
Toi	Cluster 2	2	6	2	2	1	1	1	1	3	3	4	4	2	2	2	2	3	3	2	2	5	6	1	1	1	1	7	7	4	4	2	2	2	2	7	7	1	1	6	6	1	1	8	8	8	8	7	7
Guinsibibè	Cluster 3	2	2	4	4	1	1	1	1	3	3	2	2	2	2	2	2	3	3	2	2	5	7	1	1	4	4	10	10	4	4	2	2	2	2	5	5	4	4	0	0	3	3	6	6	12	12	9	9
Djodjowou	Cluster 3	1	2	4	4	2	2	1	1	3	3	2	2	1	2	4	4	3	3	2	2	5	5	1	1	1	1	6	6	9	9	3	3	1	1	6	6	4	4	7	7	2	2	9	9	6	6	9	9
Kandjarga	Cluster 3	1	2	4	4	2	2	1	1	3	3	2	2	1	2	4	4	3	3	2	2	1	1	1	1	1	1	5	5	9	9	3	3	1	1	5	5	2	2	6	6	1	1	8	8	5	5	10	10
Kétchéyisoukpèlo	Cluster 3	1	2	4	4	2	2	1	1	3	3	3	3	1	2	4	4	3	3	2	2	1	1	1	1	1	1	6	6	0	0	3	3	1	1	5	5	1	1	6	6	1	1	0	0	6	6	3	3
Lamga	Cluster 3	1	2	4	4	1	1	1	1	3	3	5	5	1	2	4	4	3	3	2	2	1	1	1	1	4	4	5	5	9	9	2	2	0	0	0	0	4	4	0	0	1	1	8	8	12	12	7	7
Kpédéviyi	Cluster 3	1	2	4	4	2	2	1	1	3	3	2	2	0	0	4	4	3	3	2	2	1	6	1	1	3	3	5	5	8	8	3	3	1	1	5	5	3	3	6	6	1	1	8	8	6	6	3	3
Ayidjin	Cluster 3	1	2	4	4	2	2	1	1	3	3	2	2	1	2	4	4	3	3	2	2	4	4	1	1	4	4	4	4	8	8	3	3	1	1	5	5	3	3	6	6	3	3	6	6	5	5	9	9
Gouarga	Cluster 3	1	2	4	4	2	2	1	1	3	3	3	3	1	2	4	4	3	3	2	2	1	6	1	1	1	1	6	6	0	0	3	3	1	1	5	5	5	5	6	6	1	1	0	0	6	6	9	9
Malgbongbomoine	Cluster 3	1	2	4	4	3	3	1	1	3	3	3	3	1	2	4	4	3	3	2	2	1	1	1	1	1	1	5	5	9	9	3	3	1	1	5	5	4	4	6	6	1	1	8	8	6	6	9	9
Malgbongbopiel	Cluster 3	1	2	4	4	3	3	1	1	3	3	5	5	0	0	4	4	3	3	2	2	5	5	1	1	1	1	5	5	9	9	3	3	1	1	5	5	4	4	6	6	1	1	8	8	4	4	7	7
Hèkouhèkou	Cluster 4	3	3	2	2	2	2	1	1	1	1	4	4	2	2	4	4	3	3	2	2	2	2	1	1	3	3	5	5	12	12	3	3	2	2	6	6	7	7	8	8	3	3	5	5	6	6	8	8
Komi	Cluster 4	1	2	2	2	2	2	1	1	0	0	8	8	2	2	1	1	0	0	2	2	1	4	1	1	3	3	5	5	4	4	3	3	2	2	7	7	4	4	4	4	3	3	8	8	5	5	8	8
Sotouboua	Cluster 4	2	3	2	2	2	2	1	1	1	1	6	6	1	2	1	1	3	3	2	2	5	5	2	2	1	1	4	4	9	9	3	3	1	1	8	8	4	4	9	9	4	4	9	9	2	10	6	6
Vita5	Cluster 4	1	2	1	4	2	2	1	2	1	3	3	3	1	2	1	4	3	3	2	2	4	4	1	1	1	1	2	2	7	7	3	3	2	2	6	6	9	9	7	7	1	3	8	8	5	5	5	5
Yélengo	Cluster 4	2	6	2	4	2	2	1	1	1	1	3	3	2	2	3	3	1	1	2	2	5	5	1	1	4	4	9	9	9	9	3	3	0	0	4	4	4	4	10	10	4	4	7	7	5	5	7	7
Assiamaton	Cluster 4	2	6	2	2	2	2	1	1	1	1	1	1	1	2	3	3	1	1	2	2	5	5	1	1	3	3	9	9	0	0	3	3	1	1	8	8	7	7	9	9	5	5	6	6	5	5	2	2
Kpoyodji	Cluster 4	2	6	2	2	2	2	1	1	1	1	2	2	2	2	2	2	1	1	2	2	5	5	1	1	3	3	9	9	8	8	3	3	1	1	12	12	9	9	12	12	3	3	7	7	6	6	2	2
Yéboua	Cluster 4	2	4	2	2	2	2	1	1	1	1	9	9	2	2	1	1	3	3	2	2	5	6	1	1	1	1	4	4	5	5	3	3	0	0	8	8	5	5	8	8	4	4	8	8	4	4	2	2
45joursrouges	Cluster 4	2	6	2	2	2	2	1	1	2	2	9	9	2	2	4	4	3	3	0	0	5	7	1	2	3	3	9	9	3	3	3	3	1	1	11	11	9	9	11	11	5	5	6	6	4	4	1	1
Atakpamé	Cluster 4	2	6	2	2	2	2	2	2	3	3	4	4	1	2	2	2	2	2	2	2	5	5	2	2	3	3	8	8	2	2	3	3	1	1	2	2	4	4	3	3	6	6	7	7	9	9	7	7
Azangba	Cluster 4	2	6	2	2	2	2	2	2	3	3	6	6	1	2	2	2	2	2	2	2	6	6	1	1	3	3	3	3	2	2	3	3	1	1	2	10	3	3	3	3	6	6	8	8	8	8	6	6
Kétchéyi2	Cluster 4	2	6	2	2	2	2	1	3	3	3	2	2	1	2	2	2	2	2	2	2	5	5	2	2	1	1	4	4	2	2	3	3	1	1	8	8	3	3	8	8	4	4	6	6	11	11	8	8
TVX	Cluster 4	2	6	2	2	1	1	1	1	1	1	3	3	2	2	2	2	3	3	2	2	1	5	1	1	1	1	5	5	7	7	3	3	1	1	9	9	7	7	9	9	3	3	7	7	5	5	2	2
Alacante	Cluster 4	2	6	1	1	2	2	2	2	1	1	10	10	1	2	1	1	0	0	2	2	0	0	1	1	3	3	1	1	7	7	3	3	1	2	6	6	2	2	7	7	5	5	8	8	3	3	5	5
Atougbenda	Cluster 4	2	5	2	2	2	2	1	1	1	1	3	3	1	2	2	2	2	2	2	2	5	6	2	2	4	4	9	9	4	4	3	3	1	1	11	11	3	3	12	12	5	5	11	11	10	10	9	9
Biengnomio	Cluster 4	2	6	4	4	2	2	2	2	3	3	5	5	1	2	4	4	3	3	2	2	5	6	1	1	3	3	5	5	8	8	3	3	1	1	9	9	4	4	10	10	5	5	11	11	5	5	4	4
Etougnognoli	Cluster 4	2	5	2	2	2	2	1	1	3	3	2	2	1	2	2	2	2	2	2	2	4	4	2	2	4	4	5	5	0	0	3	3	1	1	1	1	7	7	6	6	4	4	8	8	11	11	9	9
Golenga	Cluster 4	4	5	2	2	2	2	1	1	1	1	7	7	2	2	1	1	3	3	2	2	1	3	1	1	3	3	6	6	8	8	3	3	2	2	7	7	1	1	6	6	3	3	0	0	5	5	3	3
[truncated: 2 more columns]
