# Supplementary material for: Genetic diversity and population structure of cowpea [Vigna unguiculata (L.) Walp.] accessions from Togo using SSR markers
Source: PLoS One. 2022 Oct 5;17(10):e0252362. doi: 10.1371/journal.pone.0252362 (PMC9534403; doi:10.1371/journal.pone.0252362)
Supplement: S5 Table — (XLSX) [file pone.0252362.s005.xlsx]

## Sheet: Sheet1
OTU	45joursrouges	Agamassik	Agnokoko	Alacante	Amlassiwa	Amlassiwa2	Amlassiwa3	Assiamaton	Atakpam	Atougbenda	Ayidjin	Azangba	Biengnomio	Biengoune	Dakarvi	Damadoami	Dapangokaga	DapangoKoukpto	Djodjowou	Esatoune	Etougnognoli	Etoukakali	Gbanmolou	Gbdfouba	Golenga	Gouarga	Guinsibib	Hkouhkou	Itouloka	Kampirigbne	Kandjarga	Komi	Koufaldo	Kpdvi	Kpdviyi	Kpoyodji	Ktchyi	Ktchyi2	KtchyiKoussmo	Ktchyisoukplo	Lamga	Maca	Malgbongbomoine	Malgbongbopiel	Natoguildjole	Pamplovi	Plam	Polipoli	Sakawouga
45joursrouges	0	0.673816	0.76599	0.676304	0.753574	0.808078	0.66299	0.472986	0.661612	0.524408	0.628574	0.691074	0.586908	0.783037	0.649408	0.664908	0.634165	0.786339	0.62516	0.730126	0.655904	0.670241	0.581682	0.603421	0.664908	0.640263	0.708445	0.637204	0.721121	0.691074	0.670241	0.672404	0.808078	0.741371	0.643169	0.524408	0.691074	0.632149	0.783037	0.640263	0.76599	0.803871	0.711908	0.655904	0.799073	0.677643	0.61489	0.634165	0.803871
Agamassik	0.673816	0	0.581495	0.695652	0.523431	0.607741	0.460252	0.678871	0.451716	0.683431	0.631716	0.571716	0.463431	0.555147	0.463431	0.286612	0.399408	0.628574	0.574704	0.628574	0.616371	0.603431	0.574704	0.428871	0.691074	0.599691	0.659634	0.703431	0.607741	0.523431	0.591716	0.74286	0.545241	0.575147	0.616371	0.663431	0.543431	0.571716	0.575147	0.512734	0.704545	0.623431	0.631716	0.616371	0.574704	0.566074	0.510294	0.607741	0.703431
Agnokoko	0.76599	0.581495	0	0.739645	0.399677	0.347281	0.609185	0.813609	0.731172	0.708445	0.594808	0.753899	0.731172	0.399677	0.581495	0.581495	0.581495	0.466328	0.575514	0.558768	0.504085	0.422404	0.551704	0.575514	0.752043	0.604289	0.429289	0.786041	0.445132	0.526627	0.549354	0.754289	0.527895	0.467859	0.656804	0.717859	0.536041	0.562667	0.490586	0.604289	0.568047	0.445132	0.640263	0.656804	0.52381	0.513947	0.479557	0.490586	0.399677
Alacante	0.676304	0.695652	0.739645	0	0.699382	0.753899	0.504085	0.558768	0.664908	0.686648	0.730126	0.577952	0.577952	0.808078	0.590686	0.66299	0.526627	0.822081	0.62695	0.822081	0.717859	0.786339	0.672404	0.649677	0.617536	0.704423	0.803747	0.634165	0.799354	0.817082	0.643169	0.594808	0.717859	0.786339	0.672404	0.634165	0.721121	0.751865	0.786339	0.704423	0.775	0.808078	0.730126	0.763313	0.899677	0.799354	0.703112	0.844808	0.808078
Amlassiwa	0.753574	0.523431	0.399677	0.699382	0	0.291667	0.369565	0.741371	0.711716	0.603431	0.531716	0.711716	0.723431	0.551716	0.42	0.449704	0.479167	0.458333	0.428871	0.604167	0.533037	0.54	0.491371	0.574704	0.729167	0.577952	0.447517	0.68	0.520833	0.643431	0.611716	0.695652	0.524408	0.551716	0.583333	0.66	0.38	0.483431	0.451716	0.62143	0.649677	0.5	0.571716	0.625	0.520833	0.520833	0.473726	0.520833	0.54
Amlassiwa2	0.808078	0.607741	0.347281	0.753899	0.291667	0	0.545455	0.838821	0.720537	0.691074	0.595537	0.803871	0.774408	0.470537	0.541667	0.534474	0.478261	0.391304	0.534474	0.652174	0.534474	0.5	0.490995	0.62143	0.73913	0.649677	0.37695	0.75	0.478261	0.649408	0.720537	0.818182	0.590686	0.470537	0.695652	0.75	0.458333	0.566074	0.428871	0.695132	0.585376	0.5	0.720537	0.73913	0.608696	0.565217	0.514298	0.434783	0.5
Amlassiwa3	0.66299	0.460252	0.609185	0.504085	0.369565	0.545455	0	0.740586	0.62143	0.655904	0.686648	0.577952	0.590686	0.62143	0.26087	0.404039	0.217391	0.613636	0.536041	0.5	0.672404	0.543478	0.536041	0.37695	0.772727	0.656804	0.646942	0.73913	0.565217	0.612425	0.643169	0.738095	0.549354	0.643169	0.659091	0.73913	0.347826	0.577952	0.556213	0.656804	0.739645	0.608696	0.686648	0.659091	0.477273	0.545455	0.449702	0.608696	0.652174
Assiamaton	0.472986	0.678871	0.813609	0.558768	0.741371	0.838821	0.740586	0	0.625	0.533037	0.5625	0.625	0.553871	0.816074	0.720537	0.721121	0.751865	0.817082	0.630435	0.773604	0.645833	0.741371	0.586957	0.695652	0.577952	0.673913	0.721758	0.595537	0.708387	0.783037	0.645833	0.581495	0.817082	0.795241	0.673913	0.387204	0.803871	0.553871	0.836908	0.673913	0.785714	0.845537	0.729167	0.717391	0.860561	0.664908	0.502094	0.708387	0.803871
Atakpam	0.661612	0.451716	0.731172	0.664908	0.711716	0.720537	0.62143	0.625	0	0.591716	0.74	0.331716	0.571716	0.663431	0.611716	0.566074	0.595537	0.741371	0.645833	0.699704	0.5625	0.631716	0.604167	0.541667	0.762204	0.673913	0.733856	0.731716	0.637204	0.631716	0.74	0.686648	0.658037	0.643431	0.6875	0.571716	0.651716	0.48	0.643431	0.717391	0.75	0.771716	0.74	0.6875	0.670241	0.637204	0.630294	0.678871	0.691716
Atougbenda	0.524408	0.683431	0.708445	0.686648	0.603431	0.691074	0.655904	0.533037	0.591716	0	0.62	0.591716	0.66	0.711716	0.643431	0.637204	0.670241	0.670241	0.658037	0.658037	0.416667	0.663431	0.512204	0.616371	0.699704	0.608696	0.655904	0.731716	0.711908	0.64	0.74	0.686648	0.6875	0.591716	0.708333	0.523431	0.763431	0.523431	0.731716	0.673913	0.795455	0.691716	0.7	0.783037	0.774408	0.586908	0.62201	0.670241	0.671716
Ayidjin	0.628574	0.631716	0.594808	0.730126	0.531716	0.595537	0.686648	0.5625	0.74	0.62	0	0.66	0.5	0.591716	0.671716	0.533037	0.741371	0.678871	0.416667	0.699704	0.479167	0.671716	0.520833	0.604167	0.553871	0.347826	0.416773	0.651716	0.753574	0.66	0.36	0.590686	0.75	0.791716	0.333333	0.591716	0.671716	0.551716	0.691716	0.391304	0.545455	0.631716	0.44	0.5	0.741371	0.741371	0.62201	0.658037	0.711716
Azangba	0.691074	0.571716	0.753899	0.577952	0.711716	0.803871	0.577952	0.625	0.331716	0.591716	0.66	0	0.571716	0.783431	0.611716	0.637204	0.720537	0.699704	0.6875	0.753574	0.5625	0.711716	0.6875	0.666667	0.720537	0.599691	0.764599	0.731716	0.720537	0.591716	0.66	0.643169	0.574704	0.711716	0.533037	0.611716	0.731716	0.52	0.751716	0.673913	0.75	0.783431	0.7	0.729167	0.783037	0.720537	0.630294	0.720537	0.691716
Biengnomio	0.586908	0.463431	0.731172	0.577952	0.723431	0.774408	0.590686	0.553871	0.571716	0.66	0.5	0.571716	0	0.691716	0.583431	0.616371	0.566074	0.836908	0.491371	0.637204	0.6875	0.763431	0.533037	0.553871	0.637204	0.521739	0.655904	0.651716	0.732741	0.66	0.5	0.599691	0.6875	0.851716	0.458333	0.623431	0.583431	0.691716	0.691716	0.543478	0.522727	0.751716	0.54	0.491371	0.724112	0.732741	0.653726	0.774408	0.811716
Biengoune	0.783037	0.555147	0.399677	0.808078	0.551716	0.470537	0.62143	0.816074	0.663431	0.711716	0.591716	0.783431	0.691716	0	0.611716	0.479167	0.637204	0.449704	0.711908	0.625	0.616371	0.511716	0.628574	0.607741	0.708333	0.62143	0.3823	0.68	0.482741	0.551716	0.591716	0.717391	0.574704	0.56	0.625	0.731716	0.611716	0.715147	0.44	0.643169	0.490586	0.38	0.631716	0.574704	0.574704	0.553871	0.625442	0.428871	0.56
Dakarvi	0.649408	0.463431	0.581495	0.590686	0.42	0.541667	0.26087	0.720537	0.611716	0.643431	0.671716	0.611716	0.583431	0.611716	0	0.428871	0.333333	0.6875	0.533037	0.520833	0.699704	0.58	0.491371	0.428871	0.75	0.643169	0.590686	0.64	0.541667	0.643431	0.671716	0.717391	0.545241	0.631716	0.6875	0.72	0.36	0.491716	0.591716	0.643169	0.763313	0.56	0.711716	0.645833	0.5625	0.416667	0.573726	0.541667	0.68
Damadoami	0.664908	0.286612	0.581495	0.66299	0.449704	0.534474	0.404039	0.721121	0.566074	0.637204	0.533037	0.637204	0.616371	0.479167	0.428871	0	0.387204	0.556213	0.568947	0.5625	0.599691	0.491371	0.568947	0.416773	0.652174	0.445132	0.513313	0.75	0.566074	0.512204	0.574704	0.75	0.577952	0.520833	0.630435	0.720537	0.470537	0.607741	0.604167	0.445132	0.752043	0.416667	0.533037	0.599691	0.512734	0.490995	0.526502	0.553871	0.625
Dapangokaga	0.634165	0.399408	0.581495	0.526627	0.479167	0.478261	0.217391	0.751865	0.595537	0.670241	0.741371	0.720537	0.566074	0.637204	0.333333	0.387204	0	0.673913	0.556213	0.520833	0.686648	0.5625	0.556213	0.360561	0.73913	0.672404	0.66299	0.75	0.583333	0.586908	0.699704	0.795455	0.612425	0.491371	0.76087	0.708333	0.333333	0.637204	0.616371	0.62695	0.752043	0.625	0.741371	0.673913	0.5	0.565217	0.514298	0.666667	0.625
DapangoKoukpto	0.786339	0.628574	0.466328	0.822081	0.458333	0.391304	0.613636	0.817082	0.741371	0.670241	0.678871	0.699704	0.836908	0.449704	0.6875	0.556213	0.673913	0	0.762204	0.717391	0.512734	0.479167	0.643169	0.730126	0.717391	0.740586	0.490995	0.833333	0.512734	0.420241	0.678871	0.772727	0.590686	0.449704	0.695652	0.729167	0.645833	0.628574	0.428871	0.695132	0.632995	0.5625	0.720537	0.695652	0.543478	0.630435	0.510723	0.413043	0.479167
Djodjowou	0.62516	0.574704	0.575514	0.62695	0.428871	0.534474	0.536041	0.630435	0.645833	0.658037	0.416667	0.6875	0.491371	0.711908	0.533037	0.568947	0.556213	0.762204	0	0.599691	0.586957	0.574704	0.5	0.5	0.664908	0.272727	0.516464	0.595537	0.643169	0.699704	0.375	0.649677	0.62143	0.711908	0.434783	0.574704	0.533037	0.574704	0.649408	0.318182	0.47619	0.574704	0.333333	0.391304	0.699382	0.643169	0.564594	0.686648	0.783037
Esatoune	0.730126	0.628574	0.558768	0.822081	0.604167	0.652174	0.5	0.773604	0.699704	0.658037	0.699704	0.753574	0.637204	0.625	0.520833	0.5625	0.520833	0.717391	0.599691	0	0.664908	0.583333	0.490995	0.512734	0.695652	0.581495	0.604222	0.75	0.491371	0.699704	0.628574	0.590909	0.62143	0.625	0.717391	0.8125	0.5625	0.628574	0.604167	0.594808	0.670752	0.520833	0.628574	0.717391	0.490995	0.456522	0.576798	0.6875	0.604167
Etougnognoli	0.655904	0.616371	0.504085	0.717859	0.533037	0.534474	0.672404	0.645833	0.5625	0.416667	0.479167	0.5625	0.6875	0.616371	0.699704	0.599691	0.686648	0.512734	0.586957	0.664908	0	0.595537	0.565217	0.630435	0.686648	0.586957	0.617536	0.678871	0.655904	0.583333	0.520833	0.594808	0.673913	0.553871	0.543478	0.616371	0.699704	0.408037	0.658037	0.630435	0.642857	0.658037	0.5625	0.630435	0.708387	0.556213	0.594057	0.599691	0.491371
Etoukakali	0.670241	0.603431	0.422404	0.786339	0.54	0.5	0.543478	0.741371	0.631716	0.663431	0.671716	0.711716	0.763431	0.511716	0.58	0.491371	0.5625	0.479167	0.574704	0.583333	0.595537	0	0.595537	0.574704	0.6875	0.643169	0.50373	0.72	0.366371	0.543431	0.631716	0.717391	0.586908	0.491716	0.6875	0.66	0.66	0.563431	0.551716	0.643169	0.717859	0.54	0.711716	0.6875	0.583333	0.4375	0.553726	0.395833	0.46
Gbanmolou	0.581682	0.574704	0.551704	0.672404	0.491371	0.490995	0.536041	0.586957	0.604167	0.512204	0.520833	0.6875	0.533037	0.628574	0.491371	0.568947	0.556213	0.643169	0.5	0.490995	0.565217	0.595537	0	0.479167	0.699704	0.543478	0.585395	0.720537	0.643169	0.637204	0.604167	0.672404	0.599691	0.691074	0.630435	0.658037	0.574704	0.533037	0.586908	0.630435	0.690476	0.574704	0.645833	0.673913	0.62143	0.599691	0.647927	0.599691	0.699704
Gbdfouba	0.603421	0.428871	0.575514	0.649677	0.574704	0.62143	0.37695	0.695652	0.541667	0.616371	0.604167	0.666667	0.553871	0.607741	0.428871	0.416773	0.360561	0.730126	0.5	0.512734	0.630435	0.574704	0.479167	0	0.803871	0.456522	0.630849	0.762204	0.547208	0.574704	0.604167	0.808768	0.599691	0.711908	0.673913	0.720537	0.428871	0.541667	0.670241	0.543478	0.785714	0.553871	0.604167	0.586957	0.469256	0.62143	0.502094	0.664908	0.678871
Golenga	0.664908	0.691074	0.752043	0.617536	0.729167	0.73913	0.772727	0.577952	0.762204	0.699704	0.553871	0.720537	0.637204	0.708333	0.75	0.652174	0.73913	0.717391	0.664908	0.695652	0.686648	0.6875	0.699704	0.803871	0	0.599691	0.681818	0.5	0.73913	0.866371	0.566074	0.386364	0.773604	0.6875	0.543478	0.541667	0.791667	0.774408	0.6875	0.460252	0.694561	0.6875	0.649408	0.73913	0.847826	0.695652	0.680964	0.73913	0.75
Gouarga	0.640263	0.599691	0.604289	0.704423	0.577952	0.649677	0.656804	0.673913	0.673913	0.608696	0.347826	0.599691	0.521739	0.62143	0.643169	0.445132	0.672404	0.740586	0.272727	0.581495	0.586957	0.643169	0.543478	0.456522	0.599691	0	0.551704	0.62143	0.640263	0.565217	0.273604	0.656804	0.659091	0.643169	0.227273	0.643169	0.686648	0.643169	0.708387	0.143169	0.464645	0.338821	0.186648	0.363636	0.672404	0.581495	0.63262	0.672404	0.730126
Guinsibib	0.708445	0.659634	0.429289	0.803747	0.447517	0.37695	0.646942	0.721758	0.733856	0.655904	0.416773	0.764599	0.655904	0.3823	0.590686	0.513313	0.66299	0.490995	0.516464	0.604222	0.617536	0.50373	0.585395	0.630849	0.681818	0.551704	0	0.695652	0.449031	0.568947	0.590686	0.585376	0.62695	0.577952	0.604222	0.634165	0.50373	0.659634	0.434783	0.599323	0.408847	0.490995	0.547208	0.572081	0.494485	0.50373	0.518649	0.390263	0.62143
Hkouhkou	0.637204	0.703431	0.786041	0.634165	0.68	0.75	0.73913	0.595537	0.731716	0.731716	0.651716	0.731716	0.651716	0.68	0.64	0.75	0.75	0.833333	0.595537	0.75	0.678871	0.72	0.720537	0.762204	0.5	0.62143	0.695652	0	0.75	0.931716	0.651716	0.478261	0.803871	0.76	0.583333	0.56	0.76	0.663431	0.76	0.62143	0.695132	0.72	0.651716	0.708333	0.916667	0.625	0.733726	0.708333	0.76
Itouloka	0.721121	0.607741	0.445132	0.799354	0.520833	0.478261	0.565217	0.708387	0.637204	0.711908	0.753574	0.720537	0.732741	0.482741	0.541667	0.566074	0.583333	0.512734	0.643169	0.491371	0.655904	0.366371	0.643169	0.547208	0.73913	0.640263	0.449031	0.75	0	0.515778	0.670241	0.659091	0.568947	0.408037	0.730126	0.708333	0.541667	0.607741	0.449704	0.640263	0.561566	0.470537	0.628574	0.599691	0.438512	0.273604	0.430964	0.303871	0.345537
Kampirigbne	0.691074	0.523431	0.526627	0.817082	0.643431	0.649408	0.612425	0.783037	0.631716	0.64	0.66	0.591716	0.66	0.551716	0.643431	0.512204	0.586908	0.420241	0.699704	0.699704	0.583333	0.543431	0.637204	0.574704	0.866371	0.565217	0.568947	0.931716	0.515778	0	0.62	0.904039	0.479167	0.431716	0.666667	0.763431	0.563431	0.591716	0.571716	0.586957	0.613636	0.531716	0.62	0.574704	0.453278	0.628574	0.54201	0.461908	0.511716
Kandjarga	0.670241	0.591716	0.549354	0.643169	0.611716	0.720537	0.643169	0.645833	0.74	0.74	0.36	0.66	0.5	0.591716	0.671716	0.574704	0.699704	0.678871	0.375	0.628574	0.520833	0.631716	0.604167	0.604167	0.566074	0.273604	0.590686	0.651716	0.670241	0.62	0	0.547208	0.625	0.671716	0.262204	0.671716	0.751716	0.631716	0.651716	0.217391	0.318182	0.523431	0.2	0.291667	0.699704	0.658037	0.62201	0.658037	0.751716
Komi	0.672404	0.74286	0.754289	0.594808	0.695652	0.818182	0.738095	0.581495	0.686648	0.686648	0.590686	0.643169	0.599691	0.717391	0.717391	0.75	0.795455	0.772727	0.649677	0.590909	0.594808	0.717391	0.672404	0.808768	0.386364	0.656804	0.585376	0.478261	0.659091	0.904039	0.547208	0	0.786041	0.76087	0.568182	0.586957	0.804348	0.699382	0.695652	0.646942	0.579289	0.782609	0.590686	0.636364	0.808768	0.613636	0.706842	0.75	0.686648
Koufaldo	0.808078	0.545241	0.527895	0.717859	0.524408	0.590686	0.549354	0.817082	0.658037	0.6875	0.75	0.574704	0.6875	0.574704	0.545241	0.577952	0.612425	0.590686	0.62143	0.62143	0.673913	0.586908	0.599691	0.599691	0.773604	0.659091	0.62695	0.803871	0.568947	0.479167	0.625	0.786041	0	0.553871	0.76087	0.753574	0.545241	0.616371	0.491371	0.636364	0.571429	0.595537	0.583333	0.664908	0.612425	0.525469	0.606261	0.612425	0.616371
Kpdvi	0.741371	0.575147	0.467859	0.786339	0.551716	0.470537	0.643169	0.795241	0.643431	0.591716	0.791716	0.711716	0.851716	0.56	0.631716	0.520833	0.491371	0.449704	0.711908	0.625	0.553871	0.491716	0.691074	0.711908	0.6875	0.643169	0.577952	0.76	0.408037	0.431716	0.671716	0.76087	0.553871	0	0.770833	0.711716	0.631716	0.615147	0.46	0.599691	0.672404	0.5	0.671716	0.699704	0.595537	0.449704	0.593726	0.491371	0.42
Kpdviyi	0.643169	0.616371	0.656804	0.672404	0.583333	0.695652	0.659091	0.673913	0.6875	0.708333	0.333333	0.533037	0.458333	0.625	0.6875	0.630435	0.76087	0.695652	0.434783	0.717391	0.543478	0.6875	0.630435	0.673913	0.543478	0.227273	0.604222	0.583333	0.730126	0.666667	0.262204	0.568182	0.76087	0.770833	0	0.5625	0.770833	0.658037	0.666667	0.240586	0.442519	0.5625	0.303871	0.375	0.76087	0.717391	0.689594	0.673913	0.8125
Kpoyodji	0.524408	0.663431	0.717859	0.634165	0.66	0.75	0.73913	0.387204	0.571716	0.523431	0.591716	0.611716	0.623431	0.731716	0.72	0.720537	0.708333	0.729167	0.574704	0.8125	0.616371	0.66	0.658037	0.720537	0.541667	0.643169	0.634165	0.56	0.708333	0.763431	0.671716	0.586957	0.753574	0.711716	0.5625	0	0.76	0.583431	0.751716	0.643169	0.808768	0.76	0.711716	0.729167	0.783037	0.625	0.533726	0.625	0.76
Ktchyi	0.691074	0.543431	0.536041	0.721121	0.38	0.458333	0.347826	0.803871	0.651716	0.763431	0.671716	0.731716	0.583431	0.611716	0.36	0.470537	0.333333	0.645833	0.533037	0.5625	0.699704	0.66	0.574704	0.428871	0.791667	0.686648	0.50373	0.76	0.541667	0.563431	0.751716	0.804348	0.545241	0.631716	0.770833	0.76	0	0.571716	0.511716	0.730126	0.672404	0.56	0.671716	0.604167	0.449704	0.625	0.453726	0.583333	0.6
Ktchyi2	0.632149	0.571716	0.562667	0.751865	0.483431	0.566074	0.577952	0.553871	0.48	0.523431	0.551716	0.52	0.691716	0.715147	0.491716	0.607741	0.637204	0.628574	0.574704	0.628574	0.408037	0.563431	0.533037	0.541667	0.774408	0.643169	0.659634	0.663431	0.607741	0.591716	0.631716	0.699382	0.616371	0.615147	0.658037	0.583431	0.571716	0	0.735147	0.643169	0.808768	0.663431	0.711716	0.699704	0.699704	0.524408	0.438579	0.566074	0.543431
KtchyiKoussmo	0.783037	0.575147	0.490586	0.786339	0.451716	0.428871	0.556213	0.836908	0.643431	0.731716	0.691716	0.751716	0.691716	0.44	0.591716	0.604167	0.616371	0.428871	0.649408	0.604167	0.658037	0.551716	0.586908	0.670241	0.6875	0.708387	0.434783	0.76	0.449704	0.571716	0.651716	0.695652	0.491371	0.46	0.666667	0.751716	0.511716	0.735147	0	0.708387	0.467859	0.54	0.651716	0.637204	0.628574	0.533037	0.645442	0.449704	0.62
Ktchyisoukplo	0.640263	0.512734	0.604289	0.704423	0.62143	0.695132	0.656804	0.673913	0.717391	0.673913	0.391304	0.673913	0.543478	0.643169	0.643169	0.445132	0.62695	0.695132	0.318182	0.594808	0.630435	0.643169	0.630435	0.543478	0.460252	0.143169	0.599323	0.62143	0.640263	0.586957	0.217391	0.646942	0.636364	0.599691	0.240586	0.643169	0.730126	0.643169	0.708387	0	0.4	0.395034	0.173913	0.363636	0.672404	0.581495	0.589141	0.672404	0.730126
Lamga	0.76599	0.704545	0.568047	0.775	0.649677	0.585376	0.739645	0.785714	0.75	0.795455	0.545455	0.75	0.522727	0.490586	0.763313	0.752043	0.752043	0.632995	0.47619	0.670752	0.642857	0.717859	0.690476	0.785714	0.694561	0.464645	0.408847	0.695132	0.561566	0.613636	0.318182	0.579289	0.571429	0.672404	0.442519	0.808768	0.672404	0.808768	0.467859	0.4	0	0.594808	0.272727	0.285714	0.731172	0.672404	0.693516	0.561566	0.672404
Maca	0.803871	0.623431	0.445132	0.808078	0.5	0.5	0.608696	0.845537	0.771716	0.691716	0.631716	0.783431	0.751716	0.38	0.56	0.416667	0.625	0.5625	0.574704	0.520833	0.658037	0.54	0.574704	0.553871	0.6875	0.338821	0.490995	0.72	0.470537	0.531716	0.523431	0.782609	0.595537	0.5	0.5625	0.76	0.56	0.663431	0.54	0.395034	0.594808	0	0.403431	0.5625	0.604167	0.458333	0.653726	0.458333	0.56
Malgbongbomoine	0.711908	0.631716	0.640263	0.730126	0.571716	0.720537	0.686648	0.729167	0.74	0.7	0.44	0.7	0.54	0.631716	0.711716	0.533037	0.741371	0.720537	0.333333	0.628574	0.5625	0.711716	0.645833	0.604167	0.649408	0.186648	0.547208	0.651716	0.628574	0.62	0.2	0.590686	0.583333	0.671716	0.303871	0.711716	0.671716	0.711716	0.651716	0.173913	0.272727	0.403431	0	0.208333	0.670241	0.658037	0.66201	0.699704	0.751716
Malgbongbopiel	0.655904	0.616371	0.656804	0.763313	0.625	0.73913	0.659091	0.717391	0.6875	0.783037	0.5	0.729167	0.491371	0.574704	0.645833	0.599691	0.673913	0.695652	0.391304	0.717391	0.630435	0.6875	0.673913	0.586957	0.73913	0.363636	0.572081	0.708333	0.599691	0.574704	0.291667	0.636364	0.664908	0.699704	0.375	0.729167	0.604167	0.699704	0.637204	0.363636	0.285714	0.5625	0.208333	0	0.643169	0.673913	0.647927	0.673913	0.729167
Natoguildjole	0.799073	0.574704	0.52381	0.899677	0.520833	0.608696	0.477273	0.860561	0.670241	0.774408	0.741371	0.783037	0.724112	0.574704	0.5625	0.512734	0.5	0.543478	0.699382	0.490995	0.708387	0.583333	0.62143	0.469256	0.847826	0.672404	0.494485	0.916667	0.438512	0.453278	0.699704	0.808768	0.612425	0.595537	0.76087	0.783037	0.449704	0.699704	0.628574	0.672404	0.731172	0.604167	0.670241	0.643169	0	0.586957	0.439594	0.512734	0.5625
Pamplovi	0.677643	0.566074	0.513947	0.799354	0.520833	0.565217	0.545455	0.664908	0.637204	0.586908	0.741371	0.720537	0.732741	0.553871	0.416667	0.490995	0.565217	0.630435	0.643169	0.456522	0.556213	0.4375	0.599691	0.62143	0.695652	0.581495	0.50373	0.625	0.273604	0.628574	0.658037	0.613636	0.525469	0.449704	0.717391	0.625	0.625	0.524408	0.533037	0.581495	0.672404	0.458333	0.658037	0.673913	0.586957	0	0.597631	0.391304	0.5
Plam	0.61489	0.510294	0.479557	0.703112	0.473726	0.514298	0.449702	0.502094	0.630294	0.62201	0.62201	0.630294	0.653726	0.625442	0.573726	0.526502	0.514298	0.510723	0.564594	0.576798	0.594057	0.553726	0.647927	0.502094	0.680964	0.63262	0.518649	0.733726	0.430964	0.54201	0.62201	0.706842	0.606261	0.593726	0.689594	0.533726	0.453726	0.438579	0.645442	0.589141	0.693516	0.653726	0.66201	0.647927	0.439594	0.597631	0	0.472631	0.52201
Polipoli	0.634165	0.607741	0.490586	0.844808	0.520833	0.434783	0.608696	0.708387	0.678871	0.670241	0.658037	0.720537	0.774408	0.428871	0.541667	0.553871	0.666667	0.413043	0.686648	0.6875	0.599691	0.395833	0.599691	0.664908	0.73913	0.672404	0.390263	0.708333	0.303871	0.461908	0.658037	0.75	0.612425	0.491371	0.673913	0.625	0.583333	0.566074	0.449704	0.672404	0.561566	0.458333	0.699704	0.673913	0.512734	0.391304	0.472631	0	0.5
Sakawouga	0.803871	0.703431	0.399677	0.808078	0.54	0.5	0.652174	0.803871	0.691716	0.671716	0.711716	0.691716	0.811716	0.56	0.68	0.625	0.625	0.479167	0.783037	0.604167	0.491371	0.46	0.699704	0.678871	0.75	0.730126	0.62143	0.76	0.345537	0.511716	0.751716	0.686648	0.616371	0.42	0.8125	0.76	0.6	0.543431	0.62	0.730126	0.672404	0.56	0.751716	0.729167	0.5625	0.5	0.52201	0.5	0
Siloune	0.708387	0.619945	0.466328	0.799354	0.491371	0.447517	0.558768	0.764599	0.649408	0.720537	0.783037	0.720537	0.741371	0.520833	0.428871	0.565217	0.534474	0.599691	0.655904	0.543478	0.686648	0.491371	0.655904	0.677643	0.73913	0.62695	0.467859	0.625	0.273604	0.553871	0.699704	0.704545	0.534474	0.395833	0.717391	0.720537	0.512204	0.578278	0.479167	0.672404	0.561566	0.5	0.699704	0.643169	0.599691	0.273604	0.526502	0.360561	0.458333
Simpayo	0.783037	0.615147	0.422404	0.829817	0.431716	0.512204	0.512734	0.795241	0.723431	0.711716	0.671716	0.751716	0.731716	0.44	0.511716	0.5625	0.574704	0.491371	0.628574	0.583333	0.678871	0.531716	0.524408	0.586908	0.6875	0.643169	0.447517	0.68	0.491371	0.551716	0.671716	0.717391	0.512204	0.52	0.6875	0.751716	0.511716	0.535147	0.46	0.643169	0.490586	0.46	0.671716	0.574704	0.553871	0.533037	0.525442	0.449704	0.54
Simpor	0.803871	0.615147	0.344808	0.873295	0.471716	0.428871	0.643169	0.753574	0.683431	0.691716	0.671716	0.763431	0.751716	0.5	0.591716	0.583333	0.616371	0.366371	0.670241	0.604167	0.595537	0.491716	0.607741	0.711908	0.729167	0.708387	0.469256	0.8	0.533037	0.451716	0.711716	0.804348	0.616371	0.46	0.708333	0.711716	0.471716	0.495147	0.52	0.686648	0.62695	0.52	0.751716	0.699704	0.553871	0.574704	0.433726	0.408037	0.5
Sodjadawoudad	0.845537	0.703431	0.490586	0.851556	0.58	0.541667	0.695652	0.845537	0.731716	0.631716	0.711716	0.731716	0.811716	0.52	0.64	0.708333	0.75	0.520833	0.741371	0.6875	0.574704	0.62	0.741371	0.803871	0.75	0.773604	0.534474	0.68	0.541667	0.631716	0.631716	0.673913	0.574704	0.54	0.6875	0.76	0.72	0.583431	0.5	0.730126	0.490586	0.6	0.671716	0.729167	0.770833	0.541667	0.670294	0.458333	0.48
Sotoco	0.807445	0.631716	0.526627	0.686648	0.551716	0.595537	0.599691	0.729167	0.58	0.691716	0.78	0.54	0.671716	0.643431	0.631716	0.670241	0.699704	0.449704	0.6875	0.720537	0.583333	0.651716	0.541667	0.5625	0.866371	0.717391	0.646899	0.811716	0.574704	0.451716	0.74	0.773604	0.533037	0.623431	0.6875	0.711716	0.631716	0.54	0.603431	0.717391	0.659091	0.671716	0.7	0.729167	0.512204	0.699704	0.490294	0.616371	0.551716
Sotouboua	0.640778	0.631716	0.640263	0.686648	0.611716	0.678871	0.643169	0.520833	0.62	0.591716	0.66	0.66	0.671716	0.763431	0.591716	0.670241	0.699704	0.720537	0.479167	0.658037	0.604167	0.591716	0.5625	0.645833	0.637204	0.630435	0.733856	0.623431	0.533037	0.711716	0.62	0.643169	0.678871	0.723431	0.729167	0.631716	0.631716	0.431716	0.743431	0.630435	0.704545	0.711716	0.62	0.604167	0.670241	0.574704	0.50201	0.574704	0.631716
Tcharabaoudjin	0.764599	0.720537	0.623133	0.740586	0.616371	0.708387	0.740586	0.652174	0.708333	0.770833	0.5625	0.666667	0.625	0.720537	0.595537	0.708387	0.751865	0.730126	0.543478	0.643169	0.673913	0.741371	0.673913	0.782609	0.708387	0.568182	0.617536	0.595537	0.577952	0.6875	0.520833	0.549354	0.673913	0.616371	0.673913	0.762204	0.637204	0.553871	0.658037	0.568182	0.522727	0.637204	0.520833	0.543478	0.786339	0.62143	0.644353	0.577952	0.512204
Tchwo	0.764599	0.599112	0.513947	0.776627	0.566074	0.547208	0.594808	0.668638	0.765778	0.816074	0.649408	0.753574	0.607741	0.595537	0.545241	0.534474	0.525469	0.590686	0.603421	0.643169	0.786339	0.586908	0.62516	0.668638	0.664908	0.66299	0.490586	0.720537	0.568947	0.524408	0.691074	0.786041	0.525469	0.553871	0.708387	0.711908	0.461908	0.566074	0.533037	0.617536	0.572081	0.574704	0.691074	0.634165	0.628574	0.568947	0.481261	0.525469	0.616371
Tchwokoumoka	0.765778	0.603431	0.467859	0.755595	0.42	0.416667	0.438512	0.795241	0.711716	0.595147	0.603431	0.751716	0.735147	0.363431	0.471716	0.574704	0.574704	0.408037	0.658037	0.553871	0.637204	0.48	0.494945	0.586908	0.741371	0.686648	0.38603	0.691716	0.491371	0.583431	0.671716	0.686648	0.474112	0.571716	0.645833	0.751716	0.58	0.643431	0.311716	0.686648	0.536041	0.54	0.671716	0.645833	0.583333	0.520833	0.605442	0.4375	0.58
Tinkou	0.824704	0.643431	0.467859	0.74286	0.46	0.541667	0.586957	0.824704	0.791716	0.811716	0.711716	0.751716	0.751716	0.54	0.54	0.645833	0.645833	0.604167	0.491371	0.553871	0.720537	0.56	0.595537	0.658037	0.616371	0.525469	0.490995	0.6	0.5625	0.651716	0.591716	0.599691	0.533037	0.6	0.616371	0.74	0.58	0.683431	0.42	0.512734	0.490586	0.431716	0.551716	0.645833	0.666667	0.5625	0.633726	0.5625	0.62
Tkliko	0.731172	0.451247	0.494223	0.732318	0.62143	0.467859	0.466328	0.776627	0.699382	0.755595	0.568947	0.786339	0.538203	0.481991	0.512734	0.367536	0.399677	0.62143	0.612425	0.490586	0.685718	0.512734	0.594808	0.503899	0.581495	0.527895	0.585395	0.664908	0.536041	0.581682	0.525469	0.656804	0.53994	0.481991	0.62695	0.773604	0.556213	0.699382	0.634165	0.480276	0.604289	0.469256	0.568947	0.581495	0.536041	0.490586	0.589141	0.62695	0.599691
Tlga	0.786612	0.56387	0.674556	0.661612	0.617647	0.625	0.5625	0.705806	0.605464	0.769752	0.752523	0.605464	0.622693	0.605464	0.529412	0.518306	0.5625	0.617647	0.634876	0.71875	0.737056	0.558824	0.634876	0.605464	0.705882	0.737056	0.536612	0.705882	0.5625	0.652105	0.752523	0.65625	0.630362	0.576053	0.78125	0.647059	0.588235	0.605464	0.576053	0.737056	0.699492	0.647059	0.752523	0.71875	0.65625	0.5625	0.573962	0.5625	0.647059
Toboni	0.732741	0.623431	0.490586	0.677643	0.5	0.458333	0.521739	0.720537	0.731716	0.723431	0.671716	0.731716	0.663431	0.451716	0.52	0.512204	0.541667	0.5625	0.533037	0.604167	0.741371	0.5	0.616371	0.595537	0.666667	0.512734	0.460252	0.72	0.5	0.603431	0.591716	0.76087	0.586908	0.471716	0.645833	0.72	0.56	0.703431	0.511716	0.556213	0.581495	0.48	0.631716	0.604167	0.604167	0.541667	0.573726	0.541667	0.48
Togbyi	0.753574	0.643431	0.490586	0.699382	0.56	0.541667	0.630435	0.741371	0.671716	0.803431	0.671716	0.711716	0.683431	0.431716	0.62	0.616371	0.6875	0.541667	0.658037	0.6875	0.699704	0.62	0.574704	0.699704	0.604167	0.599691	0.460252	0.64	0.479167	0.603431	0.511716	0.630435	0.649408	0.511716	0.5625	0.7	0.62	0.723431	0.331716	0.599691	0.490586	0.46	0.591716	0.5625	0.645833	0.520833	0.633726	0.479167	0.62
Toi	0.741371	0.555147	0.536041	0.764599	0.511716	0.553871	0.62143	0.732741	0.663431	0.711716	0.711716	0.623431	0.731716	0.44	0.611716	0.5625	0.637204	0.491371	0.670241	0.666667	0.658037	0.551716	0.670241	0.691074	0.583333	0.577952	0.469256	0.64	0.428871	0.551716	0.591716	0.586957	0.533037	0.36	0.625	0.691716	0.611716	0.635147	0.4	0.556213	0.490586	0.46	0.591716	0.533037	0.616371	0.428871	0.545442	0.428871	0.52
TVX	0.658037	0.555147	0.581495	0.677643	0.631716	0.678871	0.708387	0.441074	0.663431	0.611716	0.631716	0.691716	0.591716	0.62	0.691716	0.645833	0.637204	0.741371	0.628574	0.666667	0.616371	0.631716	0.670241	0.649408	0.5625	0.577952	0.599691	0.56	0.553871	0.731716	0.563431	0.565217	0.595537	0.56	0.666667	0.411716	0.691716	0.635147	0.72	0.568947	0.640263	0.66	0.563431	0.616371	0.699704	0.512204	0.545442	0.595537	0.64
Vita5	0.694649	0.626863	0.543839	0.389759	0.566863	0.632149	0.50746	0.670241	0.763431	0.723431	0.498579	0.683431	0.586863	0.678579	0.546863	0.569649	0.527982	0.744945	0.465482	0.611316	0.670241	0.615147	0.640778	0.640778	0.561019	0.454977	0.641624	0.578579	0.652982	0.666863	0.458579	0.498455	0.619945	0.626863	0.561019	0.666863	0.626863	0.731716	0.658579	0.454977	0.566567	0.638579	0.498579	0.561019	0.748519	0.611316	0.646863	0.694649	0.695147
Vitoco	0.755595	0.604167	0.408847	0.795455	0.491371	0.490995	0.581495	0.76087	0.6875	0.678871	0.6875	0.6875	0.616371	0.503574	0.533037	0.655904	0.643169	0.556213	0.586957	0.62143	0.565217	0.553871	0.478261	0.673913	0.773604	0.704545	0.53994	0.678871	0.556213	0.553871	0.604167	0.672404	0.469256	0.607741	0.586957	0.741371	0.574704	0.533037	0.503574	0.704545	0.431818	0.574704	0.604167	0.543478	0.637204	0.556213	0.635723	0.512734	0.616371
Vitoco2	0.730126	0.699704	0.513947	0.717859	0.625	0.565217	0.75	0.730126	0.574704	0.616371	0.774408	0.658037	0.783037	0.604167	0.729167	0.673913	0.630435	0.521739	0.708387	0.652174	0.525469	0.5625	0.686648	0.773604	0.695652	0.717859	0.636364	0.75	0.5	0.533037	0.774408	0.681818	0.577952	0.270833	0.76087	0.645833	0.6875	0.670241	0.541667	0.708445	0.66299	0.583333	0.691074	0.782609	0.658037	0.586957	0.719057	0.586957	0.449704
Yboua	0.577952	0.670241	0.690476	0.62695	0.553871	0.708387	0.672404	0.481991	0.753574	0.658037	0.616371	0.670241	0.699704	0.770833	0.616371	0.652174	0.730126	0.751865	0.612425	0.73913	0.643169	0.658037	0.655904	0.612425	0.543478	0.558768	0.717859	0.583333	0.686648	0.824704	0.616371	0.568182	0.751865	0.75	0.652174	0.574704	0.699704	0.515778	0.770833	0.62695	0.717859	0.75	0.658037	0.599691	0.783037	0.643169	0.576798	0.730126	0.6875
Ylengo	0.646899	0.649408	0.718371	0.695132	0.699704	0.708387	0.695132	0.416773	0.607741	0.557445	0.628574	0.732741	0.578278	0.691074	0.720537	0.677643	0.708387	0.686648	0.568947	0.686648	0.655904	0.741371	0.699382	0.764599	0.62143	0.640263	0.630849	0.678871	0.708387	0.849112	0.628574	0.581495	0.786339	0.711908	0.730126	0.470537	0.720537	0.661612	0.711908	0.640263	0.594808	0.762204	0.628574	0.599691	0.753574	0.664908	0.573223	0.708387	0.762204
[truncated: 21 more columns]
